# Supplementary material for: Indoles induce metamorphosis in a broad diversity of jellyfish, but not in a crown jelly (Coronatae)
Source: PLoS One. 2017 Dec 27;12(12):e0188601. doi: 10.1371/journal.pone.0188601 (PMC5744923; doi:10.1371/journal.pone.0188601)
Supplement: S2 Table — This file is presented in tidy data format, and contains strobilation data for the following species: Cotylorhiza tuberculate, the Aurelia sp. S. Japan line, Mastigias papua, and Cyanea sp. Woods Hole line. This is a tab-separated text file. (TSV) [file pone.0188601.s002.tsv]

experiment	species	temperature_c	day	date	replicates	drug_concentration_uM	drug_responce
13	Cotylorhiza tuberculata	22	0	21APR15	1	50	0
13	Cotylorhiza tuberculata	22	1	22APR15	1	50	0
13	Cotylorhiza tuberculata	22	2	23APR15	1	50	0
13	Cotylorhiza tuberculata	22	3	24APR15	1	50	0
13	Cotylorhiza tuberculata	22	4	25APR15	1	50	0
13	Cotylorhiza tuberculata	22	5	26APR15	1	50	0
13	Cotylorhiza tuberculata	22	6	27APR15	1	50	0
13	Cotylorhiza tuberculata	22	7	28APR15	1	50	0
13	Cotylorhiza tuberculata	22	8	29APR15	1	50	0
13	Cotylorhiza tuberculata	22	9	30APR15	1	50	0
13	Cotylorhiza tuberculata	22	10	01MAY15	1	50	0
13	Cotylorhiza tuberculata	22	11	02MAY15	1	50	0
13	Cotylorhiza tuberculata	22	12	03MAY15	1	50	0
13	Cotylorhiza tuberculata	22	13	04MAY15	1	50	1
13	Cotylorhiza tuberculata	22	0	21APR15	2	50	0
13	Cotylorhiza tuberculata	22	1	22APR15	2	50	0
13	Cotylorhiza tuberculata	22	2	23APR15	2	50	0
13	Cotylorhiza tuberculata	22	3	24APR15	2	50	0
13	Cotylorhiza tuberculata	22	4	25APR15	2	50	0
13	Cotylorhiza tuberculata	22	5	26APR15	2	50	0
13	Cotylorhiza tuberculata	22	6	27APR15	2	50	0
13	Cotylorhiza tuberculata	22	7	28APR15	2	50	0
13	Cotylorhiza tuberculata	22	8	29APR15	2	50	0
13	Cotylorhiza tuberculata	22	9	30APR15	2	50	0
13	Cotylorhiza tuberculata	22	10	01MAY15	2	50	0
13	Cotylorhiza tuberculata	22	11	02MAY15	2	50	0
13	Cotylorhiza tuberculata	22	12	03MAY15	2	50	0
13	Cotylorhiza tuberculata	22	13	04MAY15	2	50	0
13	Cotylorhiza tuberculata	22	14	05MAY15	2	50	1
13	Cotylorhiza tuberculata	22	0	21APR15	3	50	0
13	Cotylorhiza tuberculata	22	1	22APR15	3	50	0
13	Cotylorhiza tuberculata	22	2	23APR15	3	50	0
13	Cotylorhiza tuberculata	22	3	24APR15	3	50	0
13	Cotylorhiza tuberculata	22	4	25APR15	3	50	0
13	Cotylorhiza tuberculata	22	5	26APR15	3	50	0
13	Cotylorhiza tuberculata	22	6	27APR15	3	50	0
13	Cotylorhiza tuberculata	22	7	28APR15	3	50	0
13	Cotylorhiza tuberculata	22	8	29APR15	3	50	0
13	Cotylorhiza tuberculata	22	9	30APR15	3	50	0
13	Cotylorhiza tuberculata	22	10	01MAY15	3	50	0
13	Cotylorhiza tuberculata	22	11	02MAY15	3	50	0
13	Cotylorhiza tuberculata	22	12	03MAY15	3	50	0
13	Cotylorhiza tuberculata	22	13	04MAY15	3	50	1
13	Cotylorhiza tuberculata	22	0	21APR15	1	0	0
13	Cotylorhiza tuberculata	22	1	22APR15	1	0	0
13	Cotylorhiza tuberculata	22	2	23APR15	1	0	0
13	Cotylorhiza tuberculata	22	3	24APR15	1	0	0
13	Cotylorhiza tuberculata	22	4	25APR15	1	0	0
13	Cotylorhiza tuberculata	22	5	26APR15	1	0	0
13	Cotylorhiza tuberculata	22	6	27APR15	1	0	0
13	Cotylorhiza tuberculata	22	7	28APR15	1	0	0
13	Cotylorhiza tuberculata	22	8	29APR15	1	0	0
13	Cotylorhiza tuberculata	22	9	30APR15	1	0	0
13	Cotylorhiza tuberculata	22	10	01MAY15	1	0	0
13	Cotylorhiza tuberculata	22	11	02MAY15	1	0	0
13	Cotylorhiza tuberculata	22	12	03MAY15	1	0	0
13	Cotylorhiza tuberculata	22	13	04MAY15	1	0	0
13	Cotylorhiza tuberculata	22	14	05MAY15	1	0	0
13	Cotylorhiza tuberculata	22	0	21APR15	2	0	0
13	Cotylorhiza tuberculata	22	1	22APR15	2	0	0
13	Cotylorhiza tuberculata	22	2	23APR15	2	0	0
13	Cotylorhiza tuberculata	22	3	24APR15	2	0	0
13	Cotylorhiza tuberculata	22	4	25APR15	2	0	0
13	Cotylorhiza tuberculata	22	5	26APR15	2	0	0
13	Cotylorhiza tuberculata	22	6	27APR15	2	0	0
13	Cotylorhiza tuberculata	22	7	28APR15	2	0	0
13	Cotylorhiza tuberculata	22	8	29APR15	2	0	0
13	Cotylorhiza tuberculata	22	9	30APR15	2	0	0
13	Cotylorhiza tuberculata	22	10	01MAY15	2	0	0
13	Cotylorhiza tuberculata	22	11	02MAY15	2	0	0
13	Cotylorhiza tuberculata	22	12	03MAY15	2	0	0
13	Cotylorhiza tuberculata	22	13	04MAY15	2	0	0
13	Cotylorhiza tuberculata	22	14	05MAY15	2	0	0
13	Cotylorhiza tuberculata	22	0	21APR15	3	0	0
13	Cotylorhiza tuberculata	22	1	22APR15	3	0	0
13	Cotylorhiza tuberculata	22	2	23APR15	3	0	0
13	Cotylorhiza tuberculata	22	3	24APR15	3	0	0
13	Cotylorhiza tuberculata	22	4	25APR15	3	0	0
13	Cotylorhiza tuberculata	22	5	26APR15	3	0	0
13	Cotylorhiza tuberculata	22	6	27APR15	3	0	0
13	Cotylorhiza tuberculata	22	7	28APR15	3	0	0
13	Cotylorhiza tuberculata	22	8	29APR15	3	0	0
13	Cotylorhiza tuberculata	22	9	30APR15	3	0	0
13	Cotylorhiza tuberculata	22	10	01MAY15	3	0	0
13	Cotylorhiza tuberculata	22	11	02MAY15	3	0	0
13	Cotylorhiza tuberculata	22	12	03MAY15	3	0	0
13	Cotylorhiza tuberculata	22	13	04MAY15	3	0	0
13	Cotylorhiza tuberculata	22	14	05MAY15	3	0	0
14	Chrysaora quinquecirrha	22	0	31March15	1	50	0
14	Chrysaora quinquecirrha	22	1	01APR15	1	50	0
14	Chrysaora quinquecirrha	22	2	02APR15	1	50	0
14	Chrysaora quinquecirrha	22	3	03APR15	1	50	1
14	Chrysaora quinquecirrha	22	0	31March15	2	50	0
14	Chrysaora quinquecirrha	22	1	01APR15	2	50	0
14	Chrysaora quinquecirrha	22	2	02APR15	2	50	0
14	Chrysaora quinquecirrha	22	3	03APR15	2	50	1
14	Chrysaora quinquecirrha	22	0	31March15	3	50	0
14	Chrysaora quinquecirrha	22	1	01APR15	3	50	0
14	Chrysaora quinquecirrha	22	2	02APR15	3	50	0
14	Chrysaora quinquecirrha	22	3	03APR15	3	50	1
14	Chrysaora quinquecirrha	22	0	31March15	4	50	0
14	Chrysaora quinquecirrha	22	1	01APR15	4	50	0
14	Chrysaora quinquecirrha	22	2	02APR15	4	50	0
14	Chrysaora quinquecirrha	22	3	03APR15	4	50	1
14	Chrysaora quinquecirrha	22	0	31March15	5	50	0
14	Chrysaora quinquecirrha	22	1	01APR15	5	50	0
14	Chrysaora quinquecirrha	22	2	02APR15	5	50	0
14	Chrysaora quinquecirrha	22	3	03APR15	5	50	1
14	Chrysaora quinquecirrha	22	0	31March15	6	50	0
14	Chrysaora quinquecirrha	22	1	01APR15	6	50	0
14	Chrysaora quinquecirrha	22	2	02APR15	6	50	0
14	Chrysaora quinquecirrha	22	3	03APR15	6	50	1
14	Chrysaora quinquecirrha	22	0	31March15	1	0	0
14	Chrysaora quinquecirrha	22	1	01APR15	1	0	0
14	Chrysaora quinquecirrha	22	2	02APR15	1	0	0
14	Chrysaora quinquecirrha	22	3	03APR15	1	0	0
14	Chrysaora quinquecirrha	22	4	04APR15	1	0	0
14	Chrysaora quinquecirrha	22	5	05APR15	1	0	0
14	Chrysaora quinquecirrha	22	6	06APR15	1	0	0
14	Chrysaora quinquecirrha	22	7	07APR15	1	0	0
14	Chrysaora quinquecirrha	22	0	31March15	2	0	0
14	Chrysaora quinquecirrha	22	1	01APR15	2	0	0
14	Chrysaora quinquecirrha	22	2	02APR15	2	0	0
14	Chrysaora quinquecirrha	22	3	03APR15	2	0	0
14	Chrysaora quinquecirrha	22	4	04APR15	2	0	0
14	Chrysaora quinquecirrha	22	5	05APR15	2	0	0
14	Chrysaora quinquecirrha	22	6	06APR15	2	0	0
14	Chrysaora quinquecirrha	22	7	07APR15	2	0	0
14	Chrysaora quinquecirrha	22	0	31March15	3	0	0
14	Chrysaora quinquecirrha	22	1	01APR15	3	0	0
14	Chrysaora quinquecirrha	22	2	02APR15	3	0	0
14	Chrysaora quinquecirrha	22	3	03APR15	3	0	0
14	Chrysaora quinquecirrha	22	4	04APR15	3	0	0
14	Chrysaora quinquecirrha	22	5	05APR15	3	0	0
14	Chrysaora quinquecirrha	22	6	06APR15	3	0	0
14	Chrysaora quinquecirrha	22	7	07APR15	3	0	0
14	Chrysaora quinquecirrha	22	0	31March15	4	0	0
14	Chrysaora quinquecirrha	22	1	01APR15	4	0	0
14	Chrysaora quinquecirrha	22	2	02APR15	4	0	0
14	Chrysaora quinquecirrha	22	3	03APR15	4	0	0
14	Chrysaora quinquecirrha	22	4	04APR15	4	0	0
14	Chrysaora quinquecirrha	22	5	05APR15	4	0	0
14	Chrysaora quinquecirrha	22	6	06APR15	4	0	0
14	Chrysaora quinquecirrha	22	7	07APR15	4	0	0
14	Chrysaora quinquecirrha	22	0	31March15	5	0	0
14	Chrysaora quinquecirrha	22	1	01APR15	5	0	0
14	Chrysaora quinquecirrha	22	2	02APR15	5	0	0
14	Chrysaora quinquecirrha	22	3	03APR15	5	0	0
14	Chrysaora quinquecirrha	22	4	04APR15	5	0	0
14	Chrysaora quinquecirrha	22	5	05APR15	5	0	0
14	Chrysaora quinquecirrha	22	6	06APR15	5	0	0
14	Chrysaora quinquecirrha	22	7	07APR15	5	0	0
14	Chrysaora quinquecirrha	22	0	31March15	6	0	0
14	Chrysaora quinquecirrha	22	1	01APR15	6	0	0
14	Chrysaora quinquecirrha	22	2	02APR15	6	0	0
14	Chrysaora quinquecirrha	22	3	03APR15	6	0	0
14	Chrysaora quinquecirrha	22	4	04APR15	6	0	0
14	Chrysaora quinquecirrha	22	5	05APR15	6	0	0
14	Chrysaora quinquecirrha	22	6	06APR15	6	0	0
14	Chrysaora quinquecirrha	22	7	07APR15	6	0	0
15	S. Japan Aurelia	22	0	31March15	1	50	0
15	S. Japan Aurelia	22	1	01APR15	1	50	0
15	S. Japan Aurelia	22	2	02APR15	1	50	1
15	S. Japan Aurelia	22	0	31March15	2	50	0
15	S. Japan Aurelia	22	1	01APR15	2	50	0
15	S. Japan Aurelia	22	2	02APR15	2	50	1
15	S. Japan Aurelia	22	0	31March15	3	50	0
15	S. Japan Aurelia	22	1	01APR15	3	50	0
15	S. Japan Aurelia	22	2	02APR15	3	50	1
15	S. Japan Aurelia	22	0	31March15	4	50	0
15	S. Japan Aurelia	22	1	01APR15	4	50	0
15	S. Japan Aurelia	22	2	02APR15	4	50	1
15	S. Japan Aurelia	22	0	31March15	5	50	0
15	S. Japan Aurelia	22	1	01APR15	5	50	0
15	S. Japan Aurelia	22	2	02APR15	5	50	1
15	S. Japan Aurelia	22	0	31March15	6	50	0
15	S. Japan Aurelia	22	1	01APR15	6	50	0
15	S. Japan Aurelia	22	2	02APR15	6	50	1
15	S. Japan Aurelia	22	0	31March15	7	50	0
15	S. Japan Aurelia	22	1	01APR15	7	50	0
15	S. Japan Aurelia	22	2	02APR15	7	50	1
15	S. Japan Aurelia	22	0	31March15	1	0	0
15	S. Japan Aurelia	22	1	01APR15	1	0	0
15	S. Japan Aurelia	22	2	02APR15	1	0	0
15	S. Japan Aurelia	22	3	03APR15	1	0	0
15	S. Japan Aurelia	22	4	04APR15	1	0	0
15	S. Japan Aurelia	22	5	05APR15	1	0	0
15	S. Japan Aurelia	22	6	06APR15	1	0	0
15	S. Japan Aurelia	22	7	07APR15	1	0	0
15	S. Japan Aurelia	22	0	31March15	2	0	0
15	S. Japan Aurelia	22	1	01APR15	2	0	0
15	S. Japan Aurelia	22	2	02APR15	2	0	0
15	S. Japan Aurelia	22	3	03APR15	2	0	0
15	S. Japan Aurelia	22	4	04APR15	2	0	0
15	S. Japan Aurelia	22	5	05APR15	2	0	0
15	S. Japan Aurelia	22	6	06APR15	2	0	0
15	S. Japan Aurelia	22	7	07APR15	2	0	0
15	S. Japan Aurelia	22	0	31March15	3	0	0
15	S. Japan Aurelia	22	1	01APR15	3	0	0
15	S. Japan Aurelia	22	2	02APR15	3	0	0
15	S. Japan Aurelia	22	3	03APR15	3	0	0
15	S. Japan Aurelia	22	4	04APR15	3	0	0
15	S. Japan Aurelia	22	5	05APR15	3	0	0
15	S. Japan Aurelia	22	6	06APR15	3	0	0
15	S. Japan Aurelia	22	7	07APR15	3	0	0
15	S. Japan Aurelia	22	0	31March15	4	0	0
15	S. Japan Aurelia	22	1	01APR15	4	0	0
15	S. Japan Aurelia	22	2	02APR15	4	0	0
15	S. Japan Aurelia	22	3	03APR15	4	0	0
15	S. Japan Aurelia	22	4	04APR15	4	0	0
15	S. Japan Aurelia	22	5	05APR15	4	0	0
15	S. Japan Aurelia	22	6	06APR15	4	0	0
15	S. Japan Aurelia	22	7	07APR15	4	0	0
15	S. Japan Aurelia	22	0	31March15	5	0	0
15	S. Japan Aurelia	22	1	01APR15	5	0	0
15	S. Japan Aurelia	22	2	02APR15	5	0	0
15	S. Japan Aurelia	22	3	03APR15	5	0	0
15	S. Japan Aurelia	22	4	04APR15	5	0	0
15	S. Japan Aurelia	22	5	05APR15	5	0	0
15	S. Japan Aurelia	22	6	06APR15	5	0	0
15	S. Japan Aurelia	22	7	07APR15	5	0	0
15	S. Japan Aurelia	22	0	31March15	6	0	0
15	S. Japan Aurelia	22	1	01APR15	6	0	0
15	S. Japan Aurelia	22	2	02APR15	6	0	0
15	S. Japan Aurelia	22	3	03APR15	6	0	0
15	S. Japan Aurelia	22	4	04APR15	6	0	0
15	S. Japan Aurelia	22	5	05APR15	6	0	0
15	S. Japan Aurelia	22	6	06APR15	6	0	0
15	S. Japan Aurelia	22	7	07APR15	6	0	0
16	Mastigias papua	26.7	0	31March15	1	50	0
16	Mastigias	26.7	1	01APR15	1	50	0
16	Mastigias	26.7	2	02APR15	1	50	0
16	Mastigias	26.7	3	03APR15	1	50	0
16	Mastigias	26.7	4	04APR15	1	50	0
16	Mastigias	26.7	5	05APR15	1	50	0
16	Mastigias	26.7	6	06APR15	1	50	0
16	Mastigias	26.7	7	07APR15	1	50	0
16	Mastigias	26.7	8	08APR15	1	50	1
16	Mastigias	26.7	0	31March15	2	50	0
16	Mastigias	26.7	1	01APR15	2	50	0
16	Mastigias	26.7	2	02APR15	2	50	0
16	Mastigias	26.7	3	03APR15	2	50	0
16	Mastigias	26.7	4	04APR15	2	50	0
16	Mastigias	26.7	5	05APR15	2	50	0
16	Mastigias	26.7	6	06APR15	2	50	0
16	Mastigias	26.7	7	07APR15	2	50	1
16	Mastigias	26.7	0	31March15	3	50	0
16	Mastigias	26.7	1	01APR15	3	50	0
16	Mastigias	26.7	2	02APR15	3	50	0
16	Mastigias	26.7	3	03APR15	3	50	0
16	Mastigias	26.7	4	04APR15	3	50	0
16	Mastigias	26.7	5	05APR15	3	50	0
16	Mastigias	26.7	6	06APR15	3	50	0
16	Mastigias	26.7	7	07APR15	3	50	1
16	Mastigias	26.7	0	31March15	4	50	0
16	Mastigias	26.7	1	01APR15	4	50	0
16	Mastigias	26.7	2	02APR15	4	50	0
16	Mastigias	26.7	3	03APR15	4	50	0
16	Mastigias	26.7	4	04APR15	4	50	0
16	Mastigias	26.7	5	05APR15	4	50	0
16	Mastigias	26.7	6	06APR15	4	50	0
16	Mastigias	26.7	7	07APR15	4	50	0
16	Mastigias	26.7	8	08APR15	4	50	1
16	Mastigias	26.7	0	31March15	5	50	0
16	Mastigias	26.7	1	01APR15	5	50	0
16	Mastigias	26.7	2	02APR15	5	50	0
16	Mastigias	26.7	3	03APR15	5	50	0
16	Mastigias	26.7	4	04APR15	5	50	0
16	Mastigias	26.7	5	05APR15	5	50	0
16	Mastigias	26.7	6	06APR15	5	50	0
16	Mastigias	26.7	7	07APR15	5	50	1
16	Mastigias	26.7	0	31March15	6	50	0
16	Mastigias	26.7	1	01APR15	6	50	0
16	Mastigias	26.7	2	02APR15	6	50	0
16	Mastigias	26.7	3	03APR15	6	50	0
16	Mastigias	26.7	4	04APR15	6	50	0
16	Mastigias	26.7	5	05APR15	6	50	0
16	Mastigias	26.7	6	06APR15	6	50	0
16	Mastigias	26.7	7	07APR15	6	50	0
16	Mastigias	26.7	8	08APR15	6	50	1
16	Mastigias	26.7	0	31March15	1	0	0
16	Mastigias	26.7	1	01APR15	1	0	0
16	Mastigias	26.7	2	02APR15	1	0	0
16	Mastigias	26.7	3	03APR15	1	0	0
16	Mastigias	26.7	4	04APR15	1	0	0
16	Mastigias	26.7	5	05APR15	1	0	0
16	Mastigias	26.7	6	06APR15	1	0	0
16	Mastigias	26.7	7	07APR15	1	0	0
16	Mastigias	26.7	8	08APR15	1	0	0
16	Mastigias	26.7	0	31March15	2	0	0
16	Mastigias	26.7	1	01APR15	2	0	0
16	Mastigias	26.7	2	02APR15	2	0	0
16	Mastigias	26.7	3	03APR15	2	0	0
16	Mastigias	26.7	4	04APR15	2	0	0
16	Mastigias	26.7	5	05APR15	2	0	0
16	Mastigias	26.7	6	06APR15	2	0	0
16	Mastigias	26.7	7	07APR15	2	0	0
16	Mastigias	26.7	8	08APR15	2	0	0
16	Mastigias	26.7	0	31March15	3	0	0
16	Mastigias	26.7	1	01APR15	3	0	0
16	Mastigias	26.7	2	02APR15	3	0	0
16	Mastigias	26.7	3	03APR15	3	0	0
16	Mastigias	26.7	4	04APR15	3	0	0
16	Mastigias	26.7	5	05APR15	3	0	0
16	Mastigias	26.7	6	06APR15	3	0	0
16	Mastigias	26.7	7	07APR15	3	0	0
16	Mastigias	26.7	8	08APR15	3	0	0
16	Mastigias	26.7	0	31March15	4	0	0
16	Mastigias	26.7	1	01APR15	4	0	0
16	Mastigias	26.7	2	02APR15	4	0	0
16	Mastigias	26.7	3	03APR15	4	0	0
16	Mastigias	26.7	4	04APR15	4	0	0
16	Mastigias	26.7	5	05APR15	4	0	0
16	Mastigias	26.7	6	06APR15	4	0	0
16	Mastigias	26.7	7	07APR15	4	0	0
16	Mastigias	26.7	8	08APR15	4	0	0
16	Mastigias	26.7	0	31March15	5	0	0
16	Mastigias	26.7	1	01APR15	5	0	0
16	Mastigias	26.7	2	02APR15	5	0	0
16	Mastigias	26.7	3	03APR15	5	0	0
16	Mastigias	26.7	4	04APR15	5	0	0
16	Mastigias	26.7	5	05APR15	5	0	0
16	Mastigias	26.7	6	06APR15	5	0	0
16	Mastigias	26.7	7	07APR15	5	0	0
16	Mastigias	26.7	8	08APR15	5	0	0
16	Mastigias	26.7	0	31March15	6	0	0
16	Mastigias	26.7	1	01APR15	6	0	0
16	Mastigias	26.7	2	02APR15	6	0	0
16	Mastigias	26.7	3	03APR15	6	0	0
16	Mastigias	26.7	4	04APR15	6	0	0
16	Mastigias	26.7	5	05APR15	6	0	0
16	Mastigias	26.7	6	06APR15	6	0	0
16	Mastigias	26.7	7	07APR15	6	0	0
16	Mastigias	26.7	8	08APR15	6	0	0
23	Cyanea sp. Woods Hole	18	0	21OCT16	1	50	0
23	Cyanea sp. Woods Hole	18	1	22OCT16	1	50	1
23	Cyanea sp. Woods Hole	18	0	21OCT16	2	50	0
23	Cyanea sp. Woods Hole	18	1	22OCT16	2	50	0
23	Cyanea sp. Woods Hole	18	2	23OCT16	2	50	0
23	Cyanea sp. Woods Hole	18	3	24OCT16	2	50	1
23	Cyanea sp. Woods Hole	18	0	21OCT16	3	50	0
23	Cyanea sp. Woods Hole	18	1	22OCT16	3	50	0
23	Cyanea sp. Woods Hole	18	2	23OCT16	3	50	0
23	Cyanea sp. Woods Hole	18	3	24OCT16	3	50	1
23	Cyanea sp. Woods Hole	18	0	21OCT16	4	50	0
23	Cyanea sp. Woods Hole	18	1	22OCT16	4	50	0
23	Cyanea sp. Woods Hole	18	2	23OCT16	4	50	0
23	Cyanea sp. Woods Hole	18	3	24OCT16	4	50	0
23	Cyanea sp. Woods Hole	18	4	25OCT16	4	50	1
23	Cyanea sp. Woods Hole	18	0	21OCT16	5	50	0
23	Cyanea sp. Woods Hole	18	1	22OCT16	5	50	0
23	Cyanea sp. Woods Hole	18	2	23OCT16	5	50	0
23	Cyanea sp. Woods Hole	18	3	24OCT16	5	50	0
23	Cyanea sp. Woods Hole	18	4	25OCT16	5	50	1
23	Cyanea sp. Woods Hole	18	0	21OCT16	6	50	0
23	Cyanea sp. Woods Hole	18	1	22OCT16	6	50	0
23	Cyanea sp. Woods Hole	18	2	23OCT16	6	50	0
23	Cyanea sp. Woods Hole	18	3	24OCT16	6	50	0
23	Cyanea sp. Woods Hole	18	4	25OCT16	6	50	1
23	Cyanea sp. Woods Hole	18	0	21OCT16	7	50	0
23	Cyanea sp. Woods Hole	18	1	22OCT16	7	50	0
23	Cyanea sp. Woods Hole	18	2	23OCT16	7	50	1
23	Cyanea sp. Woods Hole	18	0	21OCT16	8	50	0
23	Cyanea sp. Woods Hole	18	1	22OCT16	8	50	0
23	Cyanea sp. Woods Hole	18	2	23OCT16	8	50	0
23	Cyanea sp. Woods Hole	18	3	24OCT16	8	50	1
23	Cyanea sp. Woods Hole	18	0	21OCT16	9	50	0
23	Cyanea sp. Woods Hole	18	1	22OCT16	9	50	0
23	Cyanea sp. Woods Hole	18	2	23OCT16	9	50	0
23	Cyanea sp. Woods Hole	18	3	24OCT16	9	50	0
23	Cyanea sp. Woods Hole	18	4	25OCT16	9	50	1
23	Cyanea sp. Woods Hole	18	0	21OCT16	10	50	0
23	Cyanea sp. Woods Hole	18	1	22OCT16	10	50	0
23	Cyanea sp. Woods Hole	18	2	23OCT16	10	50	0
23	Cyanea sp. Woods Hole	18	3	24OCT16	10	50	1
23	Cyanea sp. Woods Hole	18	0	21OCT16	11	50	0
23	Cyanea sp. Woods Hole	18	1	22OCT16	11	50	0
23	Cyanea sp. Woods Hole	18	2	23OCT16	11	50	0
23	Cyanea sp. Woods Hole	18	3	24OCT16	11	50	0
23	Cyanea sp. Woods Hole	18	4	25OCT16	11	50	1
23	Cyanea sp. Woods Hole	18	0	21OCT16	12	50	0
23	Cyanea sp. Woods Hole	18	1	22OCT16	12	50	0
23	Cyanea sp. Woods Hole	18	2	23OCT16	12	50	0
23	Cyanea sp. Woods Hole	18	3	24OCT16	12	50	0
23	Cyanea sp. Woods Hole	18	4	25OCT16	12	50	0
23	Cyanea sp. Woods Hole	18	5	26OCT16	12	50	1
23	Cyanea sp. Woods Hole	18	0	21OCT16	1	0	0
23	Cyanea sp. Woods Hole	18	1	22OCT16	1	0	0
23	Cyanea sp. Woods Hole	18	2	23OCT16	1	0	0
23	Cyanea sp. Woods Hole	18	3	24OCT16	1	0	0
23	Cyanea sp. Woods Hole	18	4	25OCT16	1	0	0
23	Cyanea sp. Woods Hole	18	5	26OCT16	1	0	0
23	Cyanea sp. Woods Hole	18	6	27OCT16	1	0	0
23	Cyanea sp. Woods Hole	18	7	28OCT16	1	0	0
23	Cyanea sp. Woods Hole	18	8	29OCT16	1	0	0
23	Cyanea sp. Woods Hole	18	0	21OCT16	2	0	0
23	Cyanea sp. Woods Hole	18	1	22OCT16	2	0	0
23	Cyanea sp. Woods Hole	18	2	23OCT16	2	0	0
23	Cyanea sp. Woods Hole	18	3	24OCT16	2	0	0
23	Cyanea sp. Woods Hole	18	4	25OCT16	2	0	0
23	Cyanea sp. Woods Hole	18	5	26OCT16	2	0	0
23	Cyanea sp. Woods Hole	18	6	27OCT16	2	0	0
23	Cyanea sp. Woods Hole	18	7	28OCT16	2	0	0
23	Cyanea sp. Woods Hole	18	8	29OCT16	2	0	0
23	Cyanea sp. Woods Hole	18	0	21OCT16	3	0	0
23	Cyanea sp. Woods Hole	18	1	22OCT16	3	0	0
23	Cyanea sp. Woods Hole	18	2	23OCT16	3	0	0
23	Cyanea sp. Woods Hole	18	3	24OCT16	3	0	0
23	Cyanea sp. Woods Hole	18	4	25OCT16	3	0	0
23	Cyanea sp. Woods Hole	18	5	26OCT16	3	0	0
23	Cyanea sp. Woods Hole	18	6	27OCT16	3	0	0
23	Cyanea sp. Woods Hole	18	7	28OCT16	3	0	0
23	Cyanea sp. Woods Hole	18	8	29OCT16	3	0	0
23	Cyanea sp. Woods Hole	18	0	21OCT16	4	0	0
23	Cyanea sp. Woods Hole	18	1	22OCT16	4	0	0
23	Cyanea sp. Woods Hole	18	2	23OCT16	4	0	0
23	Cyanea sp. Woods Hole	18	3	24OCT16	4	0	0
23	Cyanea sp. Woods Hole	18	4	25OCT16	4	0	0
23	Cyanea sp. Woods Hole	18	5	26OCT16	4	0	0
23	Cyanea sp. Woods Hole	18	6	27OCT16	4	0	0
23	Cyanea sp. Woods Hole	18	7	28OCT16	4	0	0
23	Cyanea sp. Woods Hole	18	8	29OCT16	4	0	0
23	Cyanea sp. Woods Hole	18	0	21OCT16	5	0	0
23	Cyanea sp. Woods Hole	18	1	22OCT16	5	0	0
23	Cyanea sp. Woods Hole	18	2	23OCT16	5	0	0
23	Cyanea sp. Woods Hole	18	3	24OCT16	5	0	0
23	Cyanea sp. Woods Hole	18	4	25OCT16	5	0	0
23	Cyanea sp. Woods Hole	18	5	26OCT16	5	0	0
23	Cyanea sp. Woods Hole	18	6	27OCT16	5	0	0
23	Cyanea sp. Woods Hole	18	7	28OCT16	5	0	0
23	Cyanea sp. Woods Hole	18	8	29OCT16	5	0	0
23	Cyanea sp. Woods Hole	18	0	21OCT16	6	0	0
23	Cyanea sp. Woods Hole	18	1	22OCT16	6	0	0
23	Cyanea sp. Woods Hole	18	2	23OCT16	6	0	0
23	Cyanea sp. Woods Hole	18	3	24OCT16	6	0	0
23	Cyanea sp. Woods Hole	18	4	25OCT16	6	0	1
23	Cyanea sp. Woods Hole	18	0	21OCT16	7	0	0
23	Cyanea sp. Woods Hole	18	1	22OCT16	7	0	0
23	Cyanea sp. Woods Hole	18	2	23OCT16	7	0	0
23	Cyanea sp. Woods Hole	18	3	24OCT16	7	0	0
23	Cyanea sp. Woods Hole	18	4	25OCT16	7	0	0
23	Cyanea sp. Woods Hole	18	5	26OCT16	7	0	0
23	Cyanea sp. Woods Hole	18	6	27OCT16	7	0	0
23	Cyanea sp. Woods Hole	18	7	28OCT16	7	0	0
23	Cyanea sp. Woods Hole	18	8	29OCT16	7	0	0
23	Cyanea sp. Woods Hole	18	0	21OCT16	8	0	0
23	Cyanea sp. Woods Hole	18	1	22OCT16	8	0	0
23	Cyanea sp. Woods Hole	18	2	23OCT16	8	0	0
23	Cyanea sp. Woods Hole	18	3	24OCT16	8	0	0
23	Cyanea sp. Woods Hole	18	4	25OCT16	8	0	0
23	Cyanea sp. Woods Hole	18	5	26OCT16	8	0	0
23	Cyanea sp. Woods Hole	18	6	27OCT16	8	0	0
23	Cyanea sp. Woods Hole	18	7	28OCT16	8	0	0
23	Cyanea sp. Woods Hole	18	8	29OCT16	8	0	0
23	Cyanea sp. Woods Hole	18	0	21OCT16	9	0	0
23	Cyanea sp. Woods Hole	18	1	22OCT16	9	0	0
23	Cyanea sp. Woods Hole	18	2	23OCT16	9	0	0
23	Cyanea sp. Woods Hole	18	3	24OCT16	9	0	0
23	Cyanea sp. Woods Hole	18	4	25OCT16	9	0	0
23	Cyanea sp. Woods Hole	18	5	26OCT16	9	0	0
23	Cyanea sp. Woods Hole	18	6	27OCT16	9	0	0
23	Cyanea sp. Woods Hole	18	7	28OCT16	9	0	0
23	Cyanea sp. Woods Hole	18	8	29OCT16	9	0	0
23	Cyanea sp. Woods Hole	18	0	21OCT16	10	0	0
23	Cyanea sp. Woods Hole	18	1	22OCT16	10	0	0
23	Cyanea sp. Woods Hole	18	2	23OCT16	10	0	0
23	Cyanea sp. Woods Hole	18	3	24OCT16	10	0	0
23	Cyanea sp. Woods Hole	18	4	25OCT16	10	0	0
23	Cyanea sp. Woods Hole	18	5	26OCT16	10	0	0
23	Cyanea sp. Woods Hole	18	6	27OCT16	10	0	0
23	Cyanea sp. Woods Hole	18	7	28OCT16	10	0	0
23	Cyanea sp. Woods Hole	18	8	29OCT16	10	0	0
23	Cyanea sp. Woods Hole	18	0	21OCT16	11	0	0
23	Cyanea sp. Woods Hole	18	1	22OCT16	11	0	0
23	Cyanea sp. Woods Hole	18	2	23OCT16	11	0	0
23	Cyanea sp. Woods Hole	18	3	24OCT16	11	0	0
23	Cyanea sp. Woods Hole	18	4	25OCT16	11	0	0
23	Cyanea sp. Woods Hole	18	5	26OCT16	11	0	0
23	Cyanea sp. Woods Hole	18	6	27OCT16	11	0	0
23	Cyanea sp. Woods Hole	18	7	28OCT16	11	0	0
23	Cyanea sp. Woods Hole	18	8	29OCT16	11	0	0
23	Cyanea sp. Woods Hole	18	0	21OCT16	12	0	0
23	Cyanea sp. Woods Hole	18	1	22OCT16	12	0	0
23	Cyanea sp. Woods Hole	18	2	23OCT16	12	0	0
23	Cyanea sp. Woods Hole	18	3	24OCT16	12	0	0
23	Cyanea sp. Woods Hole	18	4	25OCT16	12	0	0
23	Cyanea sp. Woods Hole	18	5	26OCT16	12	0	0
23	Cyanea sp. Woods Hole	18	6	27OCT16	12	0	0
23	Cyanea sp. Woods Hole	18	7	28OCT16	12	0	0
23	Cyanea sp. Woods Hole	18	8	29OCT16	12	0	0
