# Supplementary material for: Indoles induce metamorphosis in a broad diversity of jellyfish, but not in a crown jelly (Coronatae)
Source: PLoS One. 2017 Dec 27;12(12):e0188601. doi: 10.1371/journal.pone.0188601 (PMC5744923; doi:10.1371/journal.pone.0188601)
Supplement: S4 Table — This file is presented in tidy data format, and contains strobilation data for the following species: Cotylorhiza tuberculate, Cassiopea sp., Phyllorhiza punctate, Cephea cephea, Chrysaora achlyos, and Cyanea sp. Woods Hole. This is a tab-separated text file. (TXT) [file pone.0188601.s004.txt]

experiment	species	temperature_c	day	date	replicates	drug_concentration_uM	drug_responce
7	Cotylorhiza tuberculata	22	0	27-Mar-15	1	50	0
7	Cotylorhiza tuberculata	22	1	28-Mar-15	1	50	0
7	Cotylorhiza tuberculata	22	2	29-Mar-15	1	50	0
7	Cotylorhiza tuberculata	22	3	30-Mar-15	1	50	0
7	Cotylorhiza tuberculata	22	4	31-Mar-15	1	50	0
7	Cotylorhiza tuberculata	22	5	1-Apr-15	1	50	0
7	Cotylorhiza tuberculata	22	6	2-Apr-15	1	50	0
7	Cotylorhiza tuberculata	22	7	3-Apr-15	1	50	0
7	Cotylorhiza tuberculata	22	8	4-Apr-15	1	50	0
7	Cotylorhiza tuberculata	22	9	5-Apr-15	1	50	0
7	Cotylorhiza tuberculata	22	10	6-Apr-15	1	50	0
7	Cotylorhiza tuberculata	22	11	7-Apr-15	1	50	0
7	Cotylorhiza tuberculata	22	12	8-Apr-15	1	50	0
7	Cotylorhiza tuberculata	22	13	9-Apr-15	1	50	0
7	Cotylorhiza tuberculata	22	14	10-Apr-15	1	50	0
7	Cotylorhiza tuberculata	22	15	11-Apr-15	1	50	0
7	Cotylorhiza tuberculata	22	16	12-Apr-15	1	50	0
7	Cotylorhiza tuberculata	22	17	13-Apr-15	1	50	0
7	Cotylorhiza tuberculata	22	18	14-Apr-15	1	50	0
7	Cotylorhiza tuberculata	22	19	15-Apr-15	1	50	0
7	Cotylorhiza tuberculata	22	20	16-Apr-15	1	50	0
7	Cotylorhiza tuberculata	22	21	17-Apr-15	1	50	0
7	Cotylorhiza tuberculata	22	22	18-Apr-15	1	50	0
7	Cotylorhiza tuberculata	22	23	19-Apr-15	1	50	0
7	Cotylorhiza tuberculata	22	24	20-Apr-15	1	50	0
7	Cotylorhiza tuberculata	22	25	21-Apr-15	1	50	0
7	Cotylorhiza tuberculata	22	26	22-Apr-15	1	50	0
7	Cotylorhiza tuberculata	22	27	23-Apr-15	1	50	0
7	Cotylorhiza tuberculata	22	28	24-Apr-15	1	50	NA
7	Cotylorhiza tuberculata	22	29	25-Apr-15	1	50	1
7	Cotylorhiza tuberculata	22	0	27-Mar-15	2	50	0
7	Cotylorhiza tuberculata	22	1	28-Mar-15	2	50	0
7	Cotylorhiza tuberculata	22	2	29-Mar-15	2	50	0
7	Cotylorhiza tuberculata	22	3	30-Mar-15	2	50	0
7	Cotylorhiza tuberculata	22	4	31-Mar-15	2	50	0
7	Cotylorhiza tuberculata	22	5	1-Apr-15	2	50	0
7	Cotylorhiza tuberculata	22	6	2-Apr-15	2	50	0
7	Cotylorhiza tuberculata	22	7	3-Apr-15	2	50	0
7	Cotylorhiza tuberculata	22	8	4-Apr-15	2	50	0
7	Cotylorhiza tuberculata	22	9	5-Apr-15	2	50	0
7	Cotylorhiza tuberculata	22	10	6-Apr-15	2	50	0
7	Cotylorhiza tuberculata	22	11	7-Apr-15	2	50	0
7	Cotylorhiza tuberculata	22	12	8-Apr-15	2	50	0
7	Cotylorhiza tuberculata	22	13	9-Apr-15	2	50	0
7	Cotylorhiza tuberculata	22	14	10-Apr-15	2	50	0
7	Cotylorhiza tuberculata	22	15	11-Apr-15	2	50	0
7	Cotylorhiza tuberculata	22	16	12-Apr-15	2	50	0
7	Cotylorhiza tuberculata	22	17	13-Apr-15	2	50	0
7	Cotylorhiza tuberculata	22	18	14-Apr-15	2	50	0
7	Cotylorhiza tuberculata	22	19	15-Apr-15	2	50	0
7	Cotylorhiza tuberculata	22	20	16-Apr-15	2	50	0
7	Cotylorhiza tuberculata	22	21	17-Apr-15	2	50	0
7	Cotylorhiza tuberculata	22	22	18-Apr-15	2	50	0
7	Cotylorhiza tuberculata	22	23	19-Apr-15	2	50	0
7	Cotylorhiza tuberculata	22	24	20-Apr-15	2	50	0
7	Cotylorhiza tuberculata	22	25	21-Apr-15	2	50	0
7	Cotylorhiza tuberculata	22	26	22-Apr-15	2	50	0
7	Cotylorhiza tuberculata	22	27	23-Apr-15	2	50	0
7	Cotylorhiza tuberculata	22	28	24-Apr-15	2	50	NA
7	Cotylorhiza tuberculata	22	29	25-Apr-15	2	50	0
7	Cotylorhiza tuberculata	22	30	26-Apr-15	2	50	NA
7	Cotylorhiza tuberculata	22	31	27-Apr-15	2	50	0
7	Cotylorhiza tuberculata	22	32	28-Apr-15	2	50	NA
7	Cotylorhiza tuberculata	22	33	29-Apr-15	2	50	1
7	Cotylorhiza tuberculata	22	0	27-Mar-15	3	50	0
7	Cotylorhiza tuberculata	22	1	28-Mar-15	3	50	0
7	Cotylorhiza tuberculata	22	2	29-Mar-15	3	50	0
7	Cotylorhiza tuberculata	22	3	30-Mar-15	3	50	0
7	Cotylorhiza tuberculata	22	4	31-Mar-15	3	50	0
7	Cotylorhiza tuberculata	22	5	1-Apr-15	3	50	0
7	Cotylorhiza tuberculata	22	6	2-Apr-15	3	50	0
7	Cotylorhiza tuberculata	22	7	3-Apr-15	3	50	0
7	Cotylorhiza tuberculata	22	8	4-Apr-15	3	50	0
7	Cotylorhiza tuberculata	22	9	5-Apr-15	3	50	0
7	Cotylorhiza tuberculata	22	10	6-Apr-15	3	50	0
7	Cotylorhiza tuberculata	22	11	7-Apr-15	3	50	0
7	Cotylorhiza tuberculata	22	12	8-Apr-15	3	50	0
7	Cotylorhiza tuberculata	22	13	9-Apr-15	3	50	0
7	Cotylorhiza tuberculata	22	14	10-Apr-15	3	50	0
7	Cotylorhiza tuberculata	22	15	11-Apr-15	3	50	0
7	Cotylorhiza tuberculata	22	16	12-Apr-15	3	50	0
7	Cotylorhiza tuberculata	22	17	13-Apr-15	3	50	0
7	Cotylorhiza tuberculata	22	18	14-Apr-15	3	50	0
7	Cotylorhiza tuberculata	22	19	15-Apr-15	3	50	0
7	Cotylorhiza tuberculata	22	20	16-Apr-15	3	50	0
7	Cotylorhiza tuberculata	22	21	17-Apr-15	3	50	0
7	Cotylorhiza tuberculata	22	22	18-Apr-15	3	50	0
7	Cotylorhiza tuberculata	22	23	19-Apr-15	3	50	0
7	Cotylorhiza tuberculata	22	24	20-Apr-15	3	50	0
7	Cotylorhiza tuberculata	22	25	21-Apr-15	3	50	0
7	Cotylorhiza tuberculata	22	26	22-Apr-15	3	50	0
7	Cotylorhiza tuberculata	22	27	23-Apr-15	3	50	0
7	Cotylorhiza tuberculata	22	28	24-Apr-15	3	50	NA
7	Cotylorhiza tuberculata	22	29	25-Apr-15	3	50	1
7	Cotylorhiza tuberculata	22	0	27-Mar-15	4	50	0
7	Cotylorhiza tuberculata	22	1	28-Mar-15	4	50	0
7	Cotylorhiza tuberculata	22	2	29-Mar-15	4	50	0
7	Cotylorhiza tuberculata	22	3	30-Mar-15	4	50	0
7	Cotylorhiza tuberculata	22	4	31-Mar-15	4	50	0
7	Cotylorhiza tuberculata	22	5	1-Apr-15	4	50	0
7	Cotylorhiza tuberculata	22	6	2-Apr-15	4	50	0
7	Cotylorhiza tuberculata	22	7	3-Apr-15	4	50	0
7	Cotylorhiza tuberculata	22	8	4-Apr-15	4	50	0
7	Cotylorhiza tuberculata	22	9	5-Apr-15	4	50	0
7	Cotylorhiza tuberculata	22	10	6-Apr-15	4	50	0
7	Cotylorhiza tuberculata	22	11	7-Apr-15	4	50	0
7	Cotylorhiza tuberculata	22	12	8-Apr-15	4	50	0
7	Cotylorhiza tuberculata	22	13	9-Apr-15	4	50	0
7	Cotylorhiza tuberculata	22	14	10-Apr-15	4	50	0
7	Cotylorhiza tuberculata	22	15	11-Apr-15	4	50	0
7	Cotylorhiza tuberculata	22	16	12-Apr-15	4	50	0
7	Cotylorhiza tuberculata	22	17	13-Apr-15	4	50	0
7	Cotylorhiza tuberculata	22	18	14-Apr-15	4	50	0
7	Cotylorhiza tuberculata	22	19	15-Apr-15	4	50	0
7	Cotylorhiza tuberculata	22	20	16-Apr-15	4	50	0
7	Cotylorhiza tuberculata	22	21	17-Apr-15	4	50	0
7	Cotylorhiza tuberculata	22	22	18-Apr-15	4	50	0
7	Cotylorhiza tuberculata	22	23	19-Apr-15	4	50	0
7	Cotylorhiza tuberculata	22	24	20-Apr-15	4	50	0
7	Cotylorhiza tuberculata	22	25	21-Apr-15	4	50	0
7	Cotylorhiza tuberculata	22	26	22-Apr-15	4	50	0
7	Cotylorhiza tuberculata	22	27	23-Apr-15	4	50	0
7	Cotylorhiza tuberculata	22	28	24-Apr-15	4	50	NA
7	Cotylorhiza tuberculata	22	29	25-Apr-15	4	50	0
7	Cotylorhiza tuberculata	22	30	26-Apr-15	4	50	NA
7	Cotylorhiza tuberculata	22	31	27-Apr-15	4	50	1
7	Cotylorhiza tuberculata	22	0	27-Mar-15	5	50	0
7	Cotylorhiza tuberculata	22	1	28-Mar-15	5	50	0
7	Cotylorhiza tuberculata	22	2	29-Mar-15	5	50	0
7	Cotylorhiza tuberculata	22	3	30-Mar-15	5	50	0
7	Cotylorhiza tuberculata	22	4	31-Mar-15	5	50	0
7	Cotylorhiza tuberculata	22	5	1-Apr-15	5	50	0
7	Cotylorhiza tuberculata	22	6	2-Apr-15	5	50	0
7	Cotylorhiza tuberculata	22	7	3-Apr-15	5	50	0
7	Cotylorhiza tuberculata	22	8	4-Apr-15	5	50	0
7	Cotylorhiza tuberculata	22	9	5-Apr-15	5	50	0
7	Cotylorhiza tuberculata	22	10	6-Apr-15	5	50	0
7	Cotylorhiza tuberculata	22	11	7-Apr-15	5	50	0
7	Cotylorhiza tuberculata	22	12	8-Apr-15	5	50	0
7	Cotylorhiza tuberculata	22	13	9-Apr-15	5	50	0
7	Cotylorhiza tuberculata	22	14	10-Apr-15	5	50	0
7	Cotylorhiza tuberculata	22	15	11-Apr-15	5	50	0
7	Cotylorhiza tuberculata	22	16	12-Apr-15	5	50	0
7	Cotylorhiza tuberculata	22	17	13-Apr-15	5	50	0
7	Cotylorhiza tuberculata	22	18	14-Apr-15	5	50	0
7	Cotylorhiza tuberculata	22	19	15-Apr-15	5	50	0
7	Cotylorhiza tuberculata	22	20	16-Apr-15	5	50	0
7	Cotylorhiza tuberculata	22	21	17-Apr-15	5	50	0
7	Cotylorhiza tuberculata	22	22	18-Apr-15	5	50	0
7	Cotylorhiza tuberculata	22	23	19-Apr-15	5	50	0
7	Cotylorhiza tuberculata	22	24	20-Apr-15	5	50	0
7	Cotylorhiza tuberculata	22	25	21-Apr-15	5	50	0
7	Cotylorhiza tuberculata	22	26	22-Apr-15	5	50	0
7	Cotylorhiza tuberculata	22	27	23-Apr-15	5	50	0
7	Cotylorhiza tuberculata	22	28	24-Apr-15	5	50	NA
7	Cotylorhiza tuberculata	22	29	25-Apr-15	5	50	0
7	Cotylorhiza tuberculata	22	29	26-Apr-15	5	50	NA
7	Cotylorhiza tuberculata	22	29	27-Apr-15	5	50	1
7	Cotylorhiza tuberculata	22	0	27-Mar-15	6	50	0
7	Cotylorhiza tuberculata	22	1	28-Mar-15	6	50	0
7	Cotylorhiza tuberculata	22	2	29-Mar-15	6	50	0
7	Cotylorhiza tuberculata	22	3	30-Mar-15	6	50	0
7	Cotylorhiza tuberculata	22	4	31-Mar-15	6	50	0
7	Cotylorhiza tuberculata	22	5	1-Apr-15	6	50	0
7	Cotylorhiza tuberculata	22	6	2-Apr-15	6	50	0
7	Cotylorhiza tuberculata	22	7	3-Apr-15	6	50	0
7	Cotylorhiza tuberculata	22	8	4-Apr-15	6	50	0
7	Cotylorhiza tuberculata	22	9	5-Apr-15	6	50	0
7	Cotylorhiza tuberculata	22	10	6-Apr-15	6	50	0
7	Cotylorhiza tuberculata	22	11	7-Apr-15	6	50	0
7	Cotylorhiza tuberculata	22	12	8-Apr-15	6	50	0
7	Cotylorhiza tuberculata	22	13	9-Apr-15	6	50	0
7	Cotylorhiza tuberculata	22	14	10-Apr-15	6	50	0
7	Cotylorhiza tuberculata	22	15	11-Apr-15	6	50	0
7	Cotylorhiza tuberculata	22	16	12-Apr-15	6	50	0
7	Cotylorhiza tuberculata	22	17	13-Apr-15	6	50	0
7	Cotylorhiza tuberculata	22	18	14-Apr-15	6	50	0
7	Cotylorhiza tuberculata	22	19	15-Apr-15	6	50	0
7	Cotylorhiza tuberculata	22	20	16-Apr-15	6	50	0
7	Cotylorhiza tuberculata	22	21	17-Apr-15	6	50	0
7	Cotylorhiza tuberculata	22	22	18-Apr-15	6	50	0
7	Cotylorhiza tuberculata	22	23	19-Apr-15	6	50	0
7	Cotylorhiza tuberculata	22	24	20-Apr-15	6	50	0
7	Cotylorhiza tuberculata	22	25	21-Apr-15	6	50	0
7	Cotylorhiza tuberculata	22	26	22-Apr-15	6	50	0
7	Cotylorhiza tuberculata	22	27	23-Apr-15	6	50	0
7	Cotylorhiza tuberculata	22	28	24-Apr-15	6	50	NA
7	Cotylorhiza tuberculata	22	29	25-Apr-15	6	50	0
7	Cotylorhiza tuberculata	22	30	26-Apr-15	6	50	NA
7	Cotylorhiza tuberculata	22	31	27-Apr-15	6	50	1
7	Cotylorhiza tuberculata	22	0	27-Mar-15	1	0	0
7	Cotylorhiza tuberculata	22	1	28-Mar-15	1	0	0
7	Cotylorhiza tuberculata	22	2	29-Mar-15	1	0	0
7	Cotylorhiza tuberculata	22	3	30-Mar-15	1	0	0
7	Cotylorhiza tuberculata	22	4	31-Mar-15	1	0	0
7	Cotylorhiza tuberculata	22	5	1-Apr-15	1	0	0
7	Cotylorhiza tuberculata	22	6	2-Apr-15	1	0	0
7	Cotylorhiza tuberculata	22	7	3-Apr-15	1	0	0
7	Cotylorhiza tuberculata	22	8	4-Apr-15	1	0	0
7	Cotylorhiza tuberculata	22	9	5-Apr-15	1	0	0
7	Cotylorhiza tuberculata	22	10	6-Apr-15	1	0	0
7	Cotylorhiza tuberculata	22	11	7-Apr-15	1	0	0
7	Cotylorhiza tuberculata	22	12	8-Apr-15	1	0	0
7	Cotylorhiza tuberculata	22	13	9-Apr-15	1	0	0
7	Cotylorhiza tuberculata	22	14	10-Apr-15	1	0	0
7	Cotylorhiza tuberculata	22	15	11-Apr-15	1	0	0
7	Cotylorhiza tuberculata	22	16	12-Apr-15	1	0	0
7	Cotylorhiza tuberculata	22	17	13-Apr-15	1	0	0
7	Cotylorhiza tuberculata	22	18	14-Apr-15	1	0	0
7	Cotylorhiza tuberculata	22	19	15-Apr-15	1	0	0
7	Cotylorhiza tuberculata	22	20	16-Apr-15	1	0	0
7	Cotylorhiza tuberculata	22	21	17-Apr-15	1	0	0
7	Cotylorhiza tuberculata	22	22	18-Apr-15	1	0	0
7	Cotylorhiza tuberculata	22	23	19-Apr-15	1	0	0
7	Cotylorhiza tuberculata	22	24	20-Apr-15	1	0	0
7	Cotylorhiza tuberculata	22	25	21-Apr-15	1	0	0
7	Cotylorhiza tuberculata	22	26	22-Apr-15	1	0	0
7	Cotylorhiza tuberculata	22	27	23-Apr-15	1	0	0
7	Cotylorhiza tuberculata	22	28	24-Apr-15	1	0	NA
7	Cotylorhiza tuberculata	22	29	25-Apr-15	1	0	0
7	Cotylorhiza tuberculata	22	30	26-Apr-15	1	0	NA
7	Cotylorhiza tuberculata	22	31	27-Apr-15	1	0	0
7	Cotylorhiza tuberculata	22	32	28-Apr-15	1	0	NA
7	Cotylorhiza tuberculata	22	33	29-Apr-15	1	0	0
7	Cotylorhiza tuberculata	22	0	27-Mar-15	2	0	0
7	Cotylorhiza tuberculata	22	1	28-Mar-15	2	0	0
7	Cotylorhiza tuberculata	22	2	29-Mar-15	2	0	0
7	Cotylorhiza tuberculata	22	3	30-Mar-15	2	0	0
7	Cotylorhiza tuberculata	22	4	31-Mar-15	2	0	0
7	Cotylorhiza tuberculata	22	5	1-Apr-15	2	0	0
7	Cotylorhiza tuberculata	22	6	2-Apr-15	2	0	0
7	Cotylorhiza tuberculata	22	7	3-Apr-15	2	0	0
7	Cotylorhiza tuberculata	22	8	4-Apr-15	2	0	0
7	Cotylorhiza tuberculata	22	9	5-Apr-15	2	0	0
7	Cotylorhiza tuberculata	22	10	6-Apr-15	2	0	0
7	Cotylorhiza tuberculata	22	11	7-Apr-15	2	0	0
7	Cotylorhiza tuberculata	22	12	8-Apr-15	2	0	0
7	Cotylorhiza tuberculata	22	13	9-Apr-15	2	0	0
7	Cotylorhiza tuberculata	22	14	10-Apr-15	2	0	0
7	Cotylorhiza tuberculata	22	15	11-Apr-15	2	0	0
7	Cotylorhiza tuberculata	22	16	12-Apr-15	2	0	0
7	Cotylorhiza tuberculata	22	17	13-Apr-15	2	0	0
7	Cotylorhiza tuberculata	22	18	14-Apr-15	2	0	0
7	Cotylorhiza tuberculata	22	19	15-Apr-15	2	0	0
7	Cotylorhiza tuberculata	22	20	16-Apr-15	2	0	0
7	Cotylorhiza tuberculata	22	21	17-Apr-15	2	0	0
7	Cotylorhiza tuberculata	22	22	18-Apr-15	2	0	0
7	Cotylorhiza tuberculata	22	23	19-Apr-15	2	0	0
7	Cotylorhiza tuberculata	22	24	20-Apr-15	2	0	0
7	Cotylorhiza tuberculata	22	25	21-Apr-15	2	0	0
7	Cotylorhiza tuberculata	22	26	22-Apr-15	2	0	0
7	Cotylorhiza tuberculata	22	27	23-Apr-15	2	0	0
7	Cotylorhiza tuberculata	22	28	24-Apr-15	2	0	NA
7	Cotylorhiza tuberculata	22	29	25-Apr-15	2	0	0
7	Cotylorhiza tuberculata	22	30	26-Apr-15	2	0	NA
7	Cotylorhiza tuberculata	22	31	27-Apr-15	2	0	0
7	Cotylorhiza tuberculata	22	32	28-Apr-15	2	0	NA
7	Cotylorhiza tuberculata	22	33	29-Apr-15	2	0	0
7	Cotylorhiza tuberculata	22	0	27-Mar-15	3	0	0
7	Cotylorhiza tuberculata	22	1	28-Mar-15	3	0	0
7	Cotylorhiza tuberculata	22	2	29-Mar-15	3	0	0
7	Cotylorhiza tuberculata	22	3	30-Mar-15	3	0	0
7	Cotylorhiza tuberculata	22	4	31-Mar-15	3	0	0
7	Cotylorhiza tuberculata	22	5	1-Apr-15	3	0	0
7	Cotylorhiza tuberculata	22	6	2-Apr-15	3	0	0
7	Cotylorhiza tuberculata	22	7	3-Apr-15	3	0	0
7	Cotylorhiza tuberculata	22	8	4-Apr-15	3	0	0
7	Cotylorhiza tuberculata	22	9	5-Apr-15	3	0	0
7	Cotylorhiza tuberculata	22	10	6-Apr-15	3	0	0
7	Cotylorhiza tuberculata	22	11	7-Apr-15	3	0	0
7	Cotylorhiza tuberculata	22	12	8-Apr-15	3	0	0
7	Cotylorhiza tuberculata	22	13	9-Apr-15	3	0	0
7	Cotylorhiza tuberculata	22	14	10-Apr-15	3	0	0
7	Cotylorhiza tuberculata	22	15	11-Apr-15	3	0	0
7	Cotylorhiza tuberculata	22	16	12-Apr-15	3	0	0
7	Cotylorhiza tuberculata	22	17	13-Apr-15	3	0	0
7	Cotylorhiza tuberculata	22	18	14-Apr-15	3	0	0
7	Cotylorhiza tuberculata	22	19	15-Apr-15	3	0	0
7	Cotylorhiza tuberculata	22	20	16-Apr-15	3	0	0
7	Cotylorhiza tuberculata	22	21	17-Apr-15	3	0	0
7	Cotylorhiza tuberculata	22	22	18-Apr-15	3	0	0
7	Cotylorhiza tuberculata	22	23	19-Apr-15	3	0	0
7	Cotylorhiza tuberculata	22	24	20-Apr-15	3	0	0
7	Cotylorhiza tuberculata	22	25	21-Apr-15	3	0	0
7	Cotylorhiza tuberculata	22	26	22-Apr-15	3	0	0
7	Cotylorhiza tuberculata	22	27	23-Apr-15	3	0	0
7	Cotylorhiza tuberculata	22	28	24-Apr-15	3	0	NA
7	Cotylorhiza tuberculata	22	29	25-Apr-15	3	0	0
7	Cotylorhiza tuberculata	22	30	26-Apr-15	3	0	NA
7	Cotylorhiza tuberculata	22	31	27-Apr-15	3	0	0
7	Cotylorhiza tuberculata	22	32	28-Apr-15	3	0	NA
7	Cotylorhiza tuberculata	22	33	29-Apr-15	3	0	0
7	Cotylorhiza tuberculata	22	0	27-Mar-15	4	0	0
7	Cotylorhiza tuberculata	22	1	28-Mar-15	4	0	0
7	Cotylorhiza tuberculata	22	2	29-Mar-15	4	0	0
7	Cotylorhiza tuberculata	22	3	30-Mar-15	4	0	0
7	Cotylorhiza tuberculata	22	4	31-Mar-15	4	0	0
7	Cotylorhiza tuberculata	22	5	1-Apr-15	4	0	0
7	Cotylorhiza tuberculata	22	6	2-Apr-15	4	0	0
7	Cotylorhiza tuberculata	22	7	3-Apr-15	4	0	0
7	Cotylorhiza tuberculata	22	8	4-Apr-15	4	0	0
7	Cotylorhiza tuberculata	22	9	5-Apr-15	4	0	0
7	Cotylorhiza tuberculata	22	10	6-Apr-15	4	0	0
7	Cotylorhiza tuberculata	22	11	7-Apr-15	4	0	0
7	Cotylorhiza tuberculata	22	12	8-Apr-15	4	0	0
7	Cotylorhiza tuberculata	22	13	9-Apr-15	4	0	0
7	Cotylorhiza tuberculata	22	14	10-Apr-15	4	0	0
7	Cotylorhiza tuberculata	22	15	11-Apr-15	4	0	0
7	Cotylorhiza tuberculata	22	16	12-Apr-15	4	0	0
7	Cotylorhiza tuberculata	22	17	13-Apr-15	4	0	0
7	Cotylorhiza tuberculata	22	18	14-Apr-15	4	0	0
7	Cotylorhiza tuberculata	22	19	15-Apr-15	4	0	0
7	Cotylorhiza tuberculata	22	20	16-Apr-15	4	0	0
7	Cotylorhiza tuberculata	22	21	17-Apr-15	4	0	0
7	Cotylorhiza tuberculata	22	22	18-Apr-15	4	0	0
7	Cotylorhiza tuberculata	22	23	19-Apr-15	4	0	0
7	Cotylorhiza tuberculata	22	24	20-Apr-15	4	0	0
7	Cotylorhiza tuberculata	22	25	21-Apr-15	4	0	0
7	Cotylorhiza tuberculata	22	26	22-Apr-15	4	0	0
7	Cotylorhiza tuberculata	22	27	23-Apr-15	4	0	0
7	Cotylorhiza tuberculata	22	28	24-Apr-15	4	0	NA
7	Cotylorhiza tuberculata	22	29	25-Apr-15	4	0	0
7	Cotylorhiza tuberculata	22	30	26-Apr-15	4	0	NA
7	Cotylorhiza tuberculata	22	31	27-Apr-15	4	0	0
7	Cotylorhiza tuberculata	22	32	28-Apr-15	4	0	NA
7	Cotylorhiza tuberculata	22	33	29-Apr-15	4	0	0
7	Cotylorhiza tuberculata	22	0	27-Mar-15	5	0	0
7	Cotylorhiza tuberculata	22	1	28-Mar-15	5	0	0
7	Cotylorhiza tuberculata	22	2	29-Mar-15	5	0	0
7	Cotylorhiza tuberculata	22	3	30-Mar-15	5	0	0
7	Cotylorhiza tuberculata	22	4	31-Mar-15	5	0	0
7	Cotylorhiza tuberculata	22	5	1-Apr-15	5	0	0
7	Cotylorhiza tuberculata	22	6	2-Apr-15	5	0	0
7	Cotylorhiza tuberculata	22	7	3-Apr-15	5	0	0
7	Cotylorhiza tuberculata	22	8	4-Apr-15	5	0	0
7	Cotylorhiza tuberculata	22	9	5-Apr-15	5	0	0
7	Cotylorhiza tuberculata	22	10	6-Apr-15	5	0	0
7	Cotylorhiza tuberculata	22	11	7-Apr-15	5	0	0
7	Cotylorhiza tuberculata	22	12	8-Apr-15	5	0	0
7	Cotylorhiza tuberculata	22	13	9-Apr-15	5	0	0
7	Cotylorhiza tuberculata	22	14	10-Apr-15	5	0	0
7	Cotylorhiza tuberculata	22	15	11-Apr-15	5	0	0
7	Cotylorhiza tuberculata	22	16	12-Apr-15	5	0	0
7	Cotylorhiza tuberculata	22	17	13-Apr-15	5	0	0
7	Cotylorhiza tuberculata	22	18	14-Apr-15	5	0	0
7	Cotylorhiza tuberculata	22	19	15-Apr-15	5	0	0
7	Cotylorhiza tuberculata	22	20	16-Apr-15	5	0	0
7	Cotylorhiza tuberculata	22	21	17-Apr-15	5	0	0
7	Cotylorhiza tuberculata	22	22	18-Apr-15	5	0	0
7	Cotylorhiza tuberculata	22	23	19-Apr-15	5	0	0
7	Cotylorhiza tuberculata	22	24	20-Apr-15	5	0	0
7	Cotylorhiza tuberculata	22	25	21-Apr-15	5	0	0
7	Cotylorhiza tuberculata	22	26	22-Apr-15	5	0	0
7	Cotylorhiza tuberculata	22	27	23-Apr-15	5	0	0
7	Cotylorhiza tuberculata	22	28	24-Apr-15	5	0	NA
7	Cotylorhiza tuberculata	22	29	25-Apr-15	5	0	0
7	Cotylorhiza tuberculata	22	30	26-Apr-15	5	0	NA
7	Cotylorhiza tuberculata	22	31	27-Apr-15	5	0	0
7	Cotylorhiza tuberculata	22	32	28-Apr-15	5	0	NA
7	Cotylorhiza tuberculata	22	33	29-Apr-15	5	0	0
7	Cotylorhiza tuberculata	22	0	27-Mar-15	6	0	0
7	Cotylorhiza tuberculata	22	1	28-Mar-15	6	0	0
7	Cotylorhiza tuberculata	22	2	29-Mar-15	6	0	0
7	Cotylorhiza tuberculata	22	3	30-Mar-15	6	0	0
7	Cotylorhiza tuberculata	22	4	31-Mar-15	6	0	0
7	Cotylorhiza tuberculata	22	5	1-Apr-15	6	0	0
7	Cotylorhiza tuberculata	22	6	2-Apr-15	6	0	0
7	Cotylorhiza tuberculata	22	7	3-Apr-15	6	0	0
7	Cotylorhiza tuberculata	22	8	4-Apr-15	6	0	0
7	Cotylorhiza tuberculata	22	9	5-Apr-15	6	0	0
7	Cotylorhiza tuberculata	22	10	6-Apr-15	6	0	0
7	Cotylorhiza tuberculata	22	11	7-Apr-15	6	0	0
7	Cotylorhiza tuberculata	22	12	8-Apr-15	6	0	0
7	Cotylorhiza tuberculata	22	13	9-Apr-15	6	0	0
7	Cotylorhiza tuberculata	22	14	10-Apr-15	6	0	0
7	Cotylorhiza tuberculata	22	15	11-Apr-15	6	0	0
7	Cotylorhiza tuberculata	22	16	12-Apr-15	6	0	0
7	Cotylorhiza tuberculata	22	17	13-Apr-15	6	0	0
7	Cotylorhiza tuberculata	22	18	14-Apr-15	6	0	0
7	Cotylorhiza tuberculata	22	19	15-Apr-15	6	0	0
7	Cotylorhiza tuberculata	22	20	16-Apr-15	6	0	0
7	Cotylorhiza tuberculata	22	21	17-Apr-15	6	0	0
7	Cotylorhiza tuberculata	22	22	18-Apr-15	6	0	0
7	Cotylorhiza tuberculata	22	23	19-Apr-15	6	0	0
7	Cotylorhiza tuberculata	22	24	20-Apr-15	6	0	0
7	Cotylorhiza tuberculata	22	25	21-Apr-15	6	0	0
7	Cotylorhiza tuberculata	22	26	22-Apr-15	6	0	0
7	Cotylorhiza tuberculata	22	27	23-Apr-15	6	0	0
7	Cotylorhiza tuberculata	22	28	24-Apr-15	6	0	NA
7	Cotylorhiza tuberculata	22	29	25-Apr-15	6	0	0
7	Cotylorhiza tuberculata	22	30	26-Apr-15	6	0	NA
7	Cotylorhiza tuberculata	22	31	27-Apr-15	6	0	0
7	Cotylorhiza tuberculata	22	32	28-Apr-15	6	0	NA
7	Cotylorhiza tuberculata	22	33	29-Apr-15	6	0	0
8	Cassiopea sp.	22	0	27-Mar-15	1	50	0
8	Cassiopea sp.	22	1	28-Mar-15	1	50	0
8	Cassiopea sp.	22	2	29-Mar-15	1	50	0
8	Cassiopea sp.	22	3	30-Mar-15	1	50	0
8	Cassiopea sp.	22	4	31-Mar-15	1	50	0
8	Cassiopea sp.	22	5	1-Apr-15	1	50	0
8	Cassiopea sp.	22	6	2-Apr-15	1	50	0
8	Cassiopea sp.	22	7	3-Apr-15	1	50	0
8	Cassiopea sp.	22	8	4-Apr-15	1	50	0
8	Cassiopea sp.	22	9	5-Apr-15	1	50	0
8	Cassiopea sp.	22	10	6-Apr-15	1	50	0
8	Cassiopea sp.	22	11	7-Apr-15	1	50	0
8	Cassiopea sp.	22	12	8-Apr-15	1	50	0
8	Cassiopea sp.	22	13	9-Apr-15	1	50	0
8	Cassiopea sp.	22	14	10-Apr-15	1	50	0
8	Cassiopea sp.	22	15	11-Apr-15	1	50	0
8	Cassiopea sp.	22	16	12-Apr-15	1	50	0
8	Cassiopea sp.	22	17	13-Apr-15	1	50	0
8	Cassiopea sp.	22	18	14-Apr-15	1	50	0
8	Cassiopea sp.	22	19	15-Apr-15	1	50	0
8	Cassiopea sp.	22	20	16-Apr-15	1	50	0
8	Cassiopea sp.	22	21	17-Apr-15	1	50	0
8	Cassiopea sp.	22	22	18-Apr-15	1	50	0
8	Cassiopea sp.	22	23	19-Apr-15	1	50	0
8	Cassiopea sp.	22	24	20-Apr-15	1	50	0
8	Cassiopea sp.	22	25	21-Apr-15	1	50	0
8	Cassiopea sp.	22	26	22-Apr-15	1	50	0
8	Cassiopea sp.	22	27	23-Apr-15	1	50	0
8	Cassiopea sp.	22	28	24-Apr-15	1	50	0
8	Cassiopea sp.	22	29	25-Apr-15	1	50	0
8	Cassiopea sp.	22	30	26-Apr-15	1	50	0
8	Cassiopea sp.	22	31	27-Apr-15	1	50	0
8	Cassiopea sp.	22	32	28-Apr-15	1	50	0
8	Cassiopea sp.	22	33	29-Apr-15	1	50	0
8	Cassiopea sp.	22	34	30-Apr-15	1	50	0
8	Cassiopea sp.	22	35	1-May-15	1	50	0
8	Cassiopea sp.	22	36	2-May-15	1	50	0
8	Cassiopea sp.	22	37	3-May-15	1	50	0
8	Cassiopea sp.	22	38	4-May-15	1	50	0
8	Cassiopea sp.	22	39	5-May-15	1	50	0
8	Cassiopea sp.	22	40	6-May-15	1	50	0
8	Cassiopea sp.	22	41	7-May-15	1	50	0
8	Cassiopea sp.	22	42	8-May-15	1	50	NA
8	Cassiopea sp.	22	43	9-May-15	1	50	NA
8	Cassiopea sp.	22	44	10-May-15	1	50	NA
8	Cassiopea sp.	22	45	11-May-15	1	50	1
8	Cassiopea sp.	22	0	27-Mar-15	2	50	0
8	Cassiopea sp.	22	1	28-Mar-15	2	50	0
8	Cassiopea sp.	22	2	29-Mar-15	2	50	0
8	Cassiopea sp.	22	3	30-Mar-15	2	50	0
8	Cassiopea sp.	22	4	31-Mar-15	2	50	0
8	Cassiopea sp.	22	5	1-Apr-15	2	50	0
8	Cassiopea sp.	22	6	2-Apr-15	2	50	0
8	Cassiopea sp.	22	7	3-Apr-15	2	50	0
8	Cassiopea sp.	22	8	4-Apr-15	2	50	0
8	Cassiopea sp.	22	9	5-Apr-15	2	50	0
8	Cassiopea sp.	22	10	6-Apr-15	2	50	0
8	Cassiopea sp.	22	11	7-Apr-15	2	50	0
8	Cassiopea sp.	22	12	8-Apr-15	2	50	0
8	Cassiopea sp.	22	13	9-Apr-15	2	50	0
8	Cassiopea sp.	22	14	10-Apr-15	2	50	0
8	Cassiopea sp.	22	15	11-Apr-15	2	50	0
8	Cassiopea sp.	22	16	12-Apr-15	2	50	0
8	Cassiopea sp.	22	17	13-Apr-15	2	50	0
8	Cassiopea sp.	22	18	14-Apr-15	2	50	0
8	Cassiopea sp.	22	19	15-Apr-15	2	50	0
8	Cassiopea sp.	22	20	16-Apr-15	2	50	0
8	Cassiopea sp.	22	21	17-Apr-15	2	50	0
8	Cassiopea sp.	22	22	18-Apr-15	2	50	0
8	Cassiopea sp.	22	23	19-Apr-15	2	50	0
8	Cassiopea sp.	22	24	20-Apr-15	2	50	0
8	Cassiopea sp.	22	25	21-Apr-15	2	50	0
8	Cassiopea sp.	22	26	22-Apr-15	2	50	0
8	Cassiopea sp.	22	27	23-Apr-15	2	50	0
8	Cassiopea sp.	22	28	24-Apr-15	2	50	0
8	Cassiopea sp.	22	29	25-Apr-15	2	50	0
8	Cassiopea sp.	22	30	26-Apr-15	2	50	0
8	Cassiopea sp.	22	31	27-Apr-15	2	50	0
8	Cassiopea sp.	22	32	28-Apr-15	2	50	0
8	Cassiopea sp.	22	33	29-Apr-15	2	50	0
8	Cassiopea sp.	22	34	30-Apr-15	2	50	0
8	Cassiopea sp.	22	35	1-May-15	2	50	0
8	Cassiopea sp.	22	36	2-May-15	2	50	0
8	Cassiopea sp.	22	37	3-May-15	2	50	0
8	Cassiopea sp.	22	38	4-May-15	2	50	0
8	Cassiopea sp.	22	39	5-May-15	2	50	0
8	Cassiopea sp.	22	40	6-May-15	2	50	0
8	Cassiopea sp.	22	41	7-May-15	2	50	1
8	Cassiopea sp.	22	0	27-Mar-15	3	50	0
8	Cassiopea sp.	22	1	28-Mar-15	3	50	0
8	Cassiopea sp.	22	2	29-Mar-15	3	50	0
8	Cassiopea sp.	22	3	30-Mar-15	3	50	0
8	Cassiopea sp.	22	4	31-Mar-15	3	50	0
8	Cassiopea sp.	22	5	1-Apr-15	3	50	0
8	Cassiopea sp.	22	6	2-Apr-15	3	50	0
8	Cassiopea sp.	22	7	3-Apr-15	3	50	0
8	Cassiopea sp.	22	8	4-Apr-15	3	50	0
8	Cassiopea sp.	22	9	5-Apr-15	3	50	0
8	Cassiopea sp.	22	10	6-Apr-15	3	50	0
8	Cassiopea sp.	22	11	7-Apr-15	3	50	0
8	Cassiopea sp.	22	12	8-Apr-15	3	50	0
8	Cassiopea sp.	22	13	9-Apr-15	3	50	0
8	Cassiopea sp.	22	14	10-Apr-15	3	50	0
8	Cassiopea sp.	22	15	11-Apr-15	3	50	0
8	Cassiopea sp.	22	16	12-Apr-15	3	50	0
8	Cassiopea sp.	22	17	13-Apr-15	3	50	0
8	Cassiopea sp.	22	18	14-Apr-15	3	50	0
8	Cassiopea sp.	22	19	15-Apr-15	3	50	0
8	Cassiopea sp.	22	20	16-Apr-15	3	50	0
8	Cassiopea sp.	22	21	17-Apr-15	3	50	0
8	Cassiopea sp.	22	22	18-Apr-15	3	50	0
8	Cassiopea sp.	22	23	19-Apr-15	3	50	0
8	Cassiopea sp.	22	24	20-Apr-15	3	50	0
8	Cassiopea sp.	22	25	21-Apr-15	3	50	0
8	Cassiopea sp.	22	26	22-Apr-15	3	50	0
8	Cassiopea sp.	22	27	23-Apr-15	3	50	0
8	Cassiopea sp.	22	28	24-Apr-15	3	50	0
8	Cassiopea sp.	22	29	25-Apr-15	3	50	0
8	Cassiopea sp.	22	30	26-Apr-15	3	50	0
8	Cassiopea sp.	22	31	27-Apr-15	3	50	0
8	Cassiopea sp.	22	32	28-Apr-15	3	50	0
8	Cassiopea sp.	22	33	29-Apr-15	3	50	0
8	Cassiopea sp.	22	34	30-Apr-15	3	50	0
8	Cassiopea sp.	22	35	1-May-15	3	50	0
8	Cassiopea sp.	22	36	2-May-15	3	50	0
8	Cassiopea sp.	22	37	3-May-15	3	50	0
8	Cassiopea sp.	22	38	4-May-15	3	50	0
8	Cassiopea sp.	22	39	5-May-15	3	50	0
8	Cassiopea sp.	22	40	6-May-15	3	50	0
8	Cassiopea sp.	22	41	7-May-15	3	50	0
8	Cassiopea sp.	22	42	8-May-15	3	50	0
8	Cassiopea sp.	22	43	9-May-15	3	50	0
8	Cassiopea sp.	22	44	10-May-15	3	50	0
8	Cassiopea sp.	22	45	11-May-15	3	50	0
8	Cassiopea sp.	22	46	12-May-15	3	50	0
8	Cassiopea sp.	22	47	13-May-15	3	50	0
8	Cassiopea sp.	22	48	14-May-15	3	50	0
8	Cassiopea sp.	22	49	15-May-15	3	50	0
8	Cassiopea sp.	22	0	27-Mar-15	4	50	0
8	Cassiopea sp.	22	1	28-Mar-15	4	50	0
8	Cassiopea sp.	22	2	29-Mar-15	4	50	0
8	Cassiopea sp.	22	3	30-Mar-15	4	50	0
8	Cassiopea sp.	22	4	31-Mar-15	4	50	0
8	Cassiopea sp.	22	5	1-Apr-15	4	50	0
8	Cassiopea sp.	22	6	2-Apr-15	4	50	0
8	Cassiopea sp.	22	7	3-Apr-15	4	50	0
8	Cassiopea sp.	22	8	4-Apr-15	4	50	0
8	Cassiopea sp.	22	9	5-Apr-15	4	50	0
8	Cassiopea sp.	22	10	6-Apr-15	4	50	0
8	Cassiopea sp.	22	11	7-Apr-15	4	50	0
8	Cassiopea sp.	22	12	8-Apr-15	4	50	0
8	Cassiopea sp.	22	13	9-Apr-15	4	50	0
8	Cassiopea sp.	22	14	10-Apr-15	4	50	0
8	Cassiopea sp.	22	15	11-Apr-15	4	50	0
8	Cassiopea sp.	22	16	12-Apr-15	4	50	0
8	Cassiopea sp.	22	17	13-Apr-15	4	50	0
8	Cassiopea sp.	22	18	14-Apr-15	4	50	0
8	Cassiopea sp.	22	19	15-Apr-15	4	50	0
8	Cassiopea sp.	22	20	16-Apr-15	4	50	0
8	Cassiopea sp.	22	21	17-Apr-15	4	50	0
8	Cassiopea sp.	22	22	18-Apr-15	4	50	0
8	Cassiopea sp.	22	23	19-Apr-15	4	50	0
8	Cassiopea sp.	22	24	20-Apr-15	4	50	0
8	Cassiopea sp.	22	25	21-Apr-15	4	50	0
8	Cassiopea sp.	22	26	22-Apr-15	4	50	0
8	Cassiopea sp.	22	27	23-Apr-15	4	50	0
8	Cassiopea sp.	22	28	24-Apr-15	4	50	0
8	Cassiopea sp.	22	29	25-Apr-15	4	50	0
8	Cassiopea sp.	22	30	26-Apr-15	4	50	0
8	Cassiopea sp.	22	31	27-Apr-15	4	50	0
8	Cassiopea sp.	22	32	28-Apr-15	4	50	0
8	Cassiopea sp.	22	33	29-Apr-15	4	50	0
8	Cassiopea sp.	22	34	30-Apr-15	4	50	0
8	Cassiopea sp.	22	35	1-May-15	4	50	0
8	Cassiopea sp.	22	36	2-May-15	4	50	0
8	Cassiopea sp.	22	37	3-May-15	4	50	0
8	Cassiopea sp.	22	38	4-May-15	4	50	0
8	Cassiopea sp.	22	39	5-May-15	4	50	0
8	Cassiopea sp.	22	40	6-May-15	4	50	0
8	Cassiopea sp.	22	41	7-May-15	4	50	0
8	Cassiopea sp.	22	42	8-May-15	4	50	NA
8	Cassiopea sp.	22	43	9-May-15	4	50	NA
8	Cassiopea sp.	22	44	10-May-15	4	50	NA
8	Cassiopea sp.	22	45	11-May-15	4	50	1
8	Cassiopea sp.	22	0	27-Mar-15	5	50	0
8	Cassiopea sp.	22	1	28-Mar-15	5	50	0
8	Cassiopea sp.	22	2	29-Mar-15	5	50	0
8	Cassiopea sp.	22	3	30-Mar-15	5	50	0
8	Cassiopea sp.	22	4	31-Mar-15	5	50	0
8	Cassiopea sp.	22	5	1-Apr-15	5	50	0
8	Cassiopea sp.	22	6	2-Apr-15	5	50	0
8	Cassiopea sp.	22	7	3-Apr-15	5	50	0
8	Cassiopea sp.	22	8	4-Apr-15	5	50	0
8	Cassiopea sp.	22	9	5-Apr-15	5	50	0
8	Cassiopea sp.	22	10	6-Apr-15	5	50	0
8	Cassiopea sp.	22	11	7-Apr-15	5	50	0
8	Cassiopea sp.	22	12	8-Apr-15	5	50	0
8	Cassiopea sp.	22	13	9-Apr-15	5	50	0
8	Cassiopea sp.	22	14	10-Apr-15	5	50	0
8	Cassiopea sp.	22	15	11-Apr-15	5	50	0
8	Cassiopea sp.	22	16	12-Apr-15	5	50	0
8	Cassiopea sp.	22	17	13-Apr-15	5	50	0
8	Cassiopea sp.	22	18	14-Apr-15	5	50	0
8	Cassiopea sp.	22	19	15-Apr-15	5	50	0
8	Cassiopea sp.	22	20	16-Apr-15	5	50	0
8	Cassiopea sp.	22	21	17-Apr-15	5	50	0
8	Cassiopea sp.	22	22	18-Apr-15	5	50	0
8	Cassiopea sp.	22	23	19-Apr-15	5	50	0
8	Cassiopea sp.	22	24	20-Apr-15	5	50	0
8	Cassiopea sp.	22	25	21-Apr-15	5	50	0
8	Cassiopea sp.	22	26	22-Apr-15	5	50	0
8	Cassiopea sp.	22	27	23-Apr-15	5	50	0
8	Cassiopea sp.	22	28	24-Apr-15	5	50	0
8	Cassiopea sp.	22	29	25-Apr-15	5	50	0
8	Cassiopea sp.	22	30	26-Apr-15	5	50	0
8	Cassiopea sp.	22	31	27-Apr-15	5	50	0
8	Cassiopea sp.	22	32	28-Apr-15	5	50	0
8	Cassiopea sp.	22	33	29-Apr-15	5	50	0
8	Cassiopea sp.	22	34	30-Apr-15	5	50	0
8	Cassiopea sp.	22	35	1-May-15	5	50	0
8	Cassiopea sp.	22	36	2-May-15	5	50	0
8	Cassiopea sp.	22	37	3-May-15	5	50	0
8	Cassiopea sp.	22	38	4-May-15	5	50	0
8	Cassiopea sp.	22	39	5-May-15	5	50	0
8	Cassiopea sp.	22	40	6-May-15	5	50	0
8	Cassiopea sp.	22	41	7-May-15	5	50	0
8	Cassiopea sp.	22	42	8-May-15	5	50	0
8	Cassiopea sp.	22	43	9-May-15	5	50	0
8	Cassiopea sp.	22	44	10-May-15	5	50	0
8	Cassiopea sp.	22	45	11-May-15	5	50	0
8	Cassiopea sp.	22	46	12-May-15	5	50	0
8	Cassiopea sp.	22	47	13-May-15	5	50	0
8	Cassiopea sp.	22	48	14-May-15	5	50	0
8	Cassiopea sp.	22	49	15-May-15	5	50	1
8	Cassiopea sp.	22	0	27-Mar-15	6	50	0
8	Cassiopea sp.	22	1	28-Mar-15	6	50	0
8	Cassiopea sp.	22	2	29-Mar-15	6	50	0
8	Cassiopea sp.	22	3	30-Mar-15	6	50	0
8	Cassiopea sp.	22	4	31-Mar-15	6	50	0
8	Cassiopea sp.	22	5	1-Apr-15	6	50	0
8	Cassiopea sp.	22	6	2-Apr-15	6	50	0
8	Cassiopea sp.	22	7	3-Apr-15	6	50	0
8	Cassiopea sp.	22	8	4-Apr-15	6	50	0
8	Cassiopea sp.	22	9	5-Apr-15	6	50	0
8	Cassiopea sp.	22	10	6-Apr-15	6	50	0
8	Cassiopea sp.	22	11	7-Apr-15	6	50	0
8	Cassiopea sp.	22	12	8-Apr-15	6	50	0
8	Cassiopea sp.	22	13	9-Apr-15	6	50	0
8	Cassiopea sp.	22	14	10-Apr-15	6	50	0
8	Cassiopea sp.	22	15	11-Apr-15	6	50	0
8	Cassiopea sp.	22	16	12-Apr-15	6	50	0
8	Cassiopea sp.	22	17	13-Apr-15	6	50	0
8	Cassiopea sp.	22	18	14-Apr-15	6	50	0
8	Cassiopea sp.	22	19	15-Apr-15	6	50	0
8	Cassiopea sp.	22	20	16-Apr-15	6	50	0
8	Cassiopea sp.	22	21	17-Apr-15	6	50	0
8	Cassiopea sp.	22	22	18-Apr-15	6	50	0
8	Cassiopea sp.	22	23	19-Apr-15	6	50	0
8	Cassiopea sp.	22	24	20-Apr-15	6	50	0
8	Cassiopea sp.	22	25	21-Apr-15	6	50	0
8	Cassiopea sp.	22	26	22-Apr-15	6	50	0
8	Cassiopea sp.	22	27	23-Apr-15	6	50	0
8	Cassiopea sp.	22	28	24-Apr-15	6	50	0
8	Cassiopea sp.	22	29	25-Apr-15	6	50	0
8	Cassiopea sp.	22	30	26-Apr-15	6	50	0
8	Cassiopea sp.	22	31	27-Apr-15	6	50	0
8	Cassiopea sp.	22	32	28-Apr-15	6	50	0
8	Cassiopea sp.	22	33	29-Apr-15	6	50	0
8	Cassiopea sp.	22	34	30-Apr-15	6	50	0
8	Cassiopea sp.	22	35	1-May-15	6	50	0
8	Cassiopea sp.	22	36	2-May-15	6	50	0
8	Cassiopea sp.	22	37	3-May-15	6	50	0
8	Cassiopea sp.	22	38	4-May-15	6	50	0
8	Cassiopea sp.	22	39	5-May-15	6	50	0
8	Cassiopea sp.	22	40	6-May-15	6	50	0
8	Cassiopea sp.	22	41	7-May-15	6	50	0
8	Cassiopea sp.	22	42	8-May-15	6	50	NA
8	Cassiopea sp.	22	43	9-May-15	6	50	NA
8	Cassiopea sp.	22	44	10-May-15	6	50	NA
8	Cassiopea sp.	22	45	11-May-15	6	50	1
8	Cassiopea sp.	22	0	27-Mar-15	1	0	0
8	Cassiopea sp.	22	1	28-Mar-15	1	0	0
8	Cassiopea sp.	22	2	29-Mar-15	1	0	0
8	Cassiopea sp.	22	3	30-Mar-15	1	0	0
8	Cassiopea sp.	22	4	31-Mar-15	1	0	0
8	Cassiopea sp.	22	5	1-Apr-15	1	0	0
8	Cassiopea sp.	22	6	2-Apr-15	1	0	0
8	Cassiopea sp.	22	7	3-Apr-15	1	0	0
8	Cassiopea sp.	22	8	4-Apr-15	1	0	0
8	Cassiopea sp.	22	9	5-Apr-15	1	0	0
8	Cassiopea sp.	22	10	6-Apr-15	1	0	0
8	Cassiopea sp.	22	11	7-Apr-15	1	0	0
8	Cassiopea sp.	22	12	8-Apr-15	1	0	0
8	Cassiopea sp.	22	13	9-Apr-15	1	0	0
8	Cassiopea sp.	22	14	10-Apr-15	1	0	0
8	Cassiopea sp.	22	15	11-Apr-15	1	0	0
8	Cassiopea sp.	22	16	12-Apr-15	1	0	0
8	Cassiopea sp.	22	17	13-Apr-15	1	0	0
8	Cassiopea sp.	22	18	14-Apr-15	1	0	0
8	Cassiopea sp.	22	19	15-Apr-15	1	0	0
8	Cassiopea sp.	22	20	16-Apr-15	1	0	0
8	Cassiopea sp.	22	21	17-Apr-15	1	0	0
8	Cassiopea sp.	22	22	18-Apr-15	1	0	0
8	Cassiopea sp.	22	23	19-Apr-15	1	0	0
8	Cassiopea sp.	22	24	20-Apr-15	1	0	0
8	Cassiopea sp.	22	25	21-Apr-15	1	0	0
8	Cassiopea sp.	22	26	22-Apr-15	1	0	0
8	Cassiopea sp.	22	27	23-Apr-15	1	0	0
8	Cassiopea sp.	22	28	24-Apr-15	1	0	0
8	Cassiopea sp.	22	29	25-Apr-15	1	0	0
8	Cassiopea sp.	22	30	26-Apr-15	1	0	0
8	Cassiopea sp.	22	31	27-Apr-15	1	0	0
8	Cassiopea sp.	22	32	28-Apr-15	1	0	0
8	Cassiopea sp.	22	33	29-Apr-15	1	0	0
8	Cassiopea sp.	22	34	30-Apr-15	1	0	0
8	Cassiopea sp.	22	35	1-May-15	1	0	0
8	Cassiopea sp.	22	36	2-May-15	1	0	0
8	Cassiopea sp.	22	37	3-May-15	1	0	0
8	Cassiopea sp.	22	38	4-May-15	1	0	0
8	Cassiopea sp.	22	39	5-May-15	1	0	0
8	Cassiopea sp.	22	40	6-May-15	1	0	0
8	Cassiopea sp.	22	41	7-May-15	1	0	0
8	Cassiopea sp.	22	42	8-May-15	1	0	0
8	Cassiopea sp.	22	43	9-May-15	1	0	0
8	Cassiopea sp.	22	44	10-May-15	1	0	0
8	Cassiopea sp.	22	45	11-May-15	1	0	0
8	Cassiopea sp.	22	46	12-May-15	1	0	0
8	Cassiopea sp.	22	47	13-May-15	1	0	0
8	Cassiopea sp.	22	48	14-May-15	1	0	0
8	Cassiopea sp.	22	49	15-May-15	1	0	0
8	Cassiopea sp.	22	0	27-Mar-15	2	0	0
8	Cassiopea sp.	22	1	28-Mar-15	2	0	0
8	Cassiopea sp.	22	2	29-Mar-15	2	0	0
8	Cassiopea sp.	22	3	30-Mar-15	2	0	0
8	Cassiopea sp.	22	4	31-Mar-15	2	0	0
8	Cassiopea sp.	22	5	1-Apr-15	2	0	0
8	Cassiopea sp.	22	6	2-Apr-15	2	0	0
8	Cassiopea sp.	22	7	3-Apr-15	2	0	0
8	Cassiopea sp.	22	8	4-Apr-15	2	0	0
8	Cassiopea sp.	22	9	5-Apr-15	2	0	0
8	Cassiopea sp.	22	10	6-Apr-15	2	0	0
8	Cassiopea sp.	22	11	7-Apr-15	2	0	0
8	Cassiopea sp.	22	12	8-Apr-15	2	0	0
8	Cassiopea sp.	22	13	9-Apr-15	2	0	0
8	Cassiopea sp.	22	14	10-Apr-15	2	0	0
8	Cassiopea sp.	22	15	11-Apr-15	2	0	0
8	Cassiopea sp.	22	16	12-Apr-15	2	0	0
8	Cassiopea sp.	22	17	13-Apr-15	2	0	0
8	Cassiopea sp.	22	18	14-Apr-15	2	0	0
8	Cassiopea sp.	22	19	15-Apr-15	2	0	0
8	Cassiopea sp.	22	20	16-Apr-15	2	0	0
8	Cassiopea sp.	22	21	17-Apr-15	2	0	0
8	Cassiopea sp.	22	22	18-Apr-15	2	0	0
8	Cassiopea sp.	22	23	19-Apr-15	2	0	0
8	Cassiopea sp.	22	24	20-Apr-15	2	0	0
8	Cassiopea sp.	22	25	21-Apr-15	2	0	0
8	Cassiopea sp.	22	26	22-Apr-15	2	0	0
8	Cassiopea sp.	22	27	23-Apr-15	2	0	0
8	Cassiopea sp.	22	28	24-Apr-15	2	0	0
8	Cassiopea sp.	22	29	25-Apr-15	2	0	0
8	Cassiopea sp.	22	30	26-Apr-15	2	0	0
8	Cassiopea sp.	22	31	27-Apr-15	2	0	0
8	Cassiopea sp.	22	32	28-Apr-15	2	0	0
8	Cassiopea sp.	22	33	29-Apr-15	2	0	0
8	Cassiopea sp.	22	34	30-Apr-15	2	0	0
8	Cassiopea sp.	22	35	1-May-15	2	0	0
8	Cassiopea sp.	22	36	2-May-15	2	0	0
8	Cassiopea sp.	22	37	3-May-15	2	0	0
8	Cassiopea sp.	22	38	4-May-15	2	0	0
8	Cassiopea sp.	22	39	5-May-15	2	0	0
8	Cassiopea sp.	22	40	6-May-15	2	0	0
8	Cassiopea sp.	22	41	7-May-15	2	0	0
8	Cassiopea sp.	22	42	8-May-15	2	0	0
8	Cassiopea sp.	22	43	9-May-15	2	0	0
8	Cassiopea sp.	22	44	10-May-15	2	0	0
8	Cassiopea sp.	22	45	11-May-15	2	0	0
8	Cassiopea sp.	22	46	12-May-15	2	0	0
8	Cassiopea sp.	22	47	13-May-15	2	0	0
8	Cassiopea sp.	22	48	14-May-15	2	0	0
8	Cassiopea sp.	22	49	15-May-15	2	0	0
8	Cassiopea sp.	22	0	27-Mar-15	3	0	0
8	Cassiopea sp.	22	1	28-Mar-15	3	0	0
8	Cassiopea sp.	22	2	29-Mar-15	3	0	0
8	Cassiopea sp.	22	3	30-Mar-15	3	0	0
8	Cassiopea sp.	22	4	31-Mar-15	3	0	0
8	Cassiopea sp.	22	5	1-Apr-15	3	0	0
8	Cassiopea sp.	22	6	2-Apr-15	3	0	0
8	Cassiopea sp.	22	7	3-Apr-15	3	0	0
8	Cassiopea sp.	22	8	4-Apr-15	3	0	0
8	Cassiopea sp.	22	9	5-Apr-15	3	0	0
8	Cassiopea sp.	22	10	6-Apr-15	3	0	0
8	Cassiopea sp.	22	11	7-Apr-15	3	0	0
8	Cassiopea sp.	22	12	8-Apr-15	3	0	0
8	Cassiopea sp.	22	13	9-Apr-15	3	0	0
8	Cassiopea sp.	22	14	10-Apr-15	3	0	0
8	Cassiopea sp.	22	15	11-Apr-15	3	0	0
8	Cassiopea sp.	22	16	12-Apr-15	3	0	0
8	Cassiopea sp.	22	17	13-Apr-15	3	0	0
8	Cassiopea sp.	22	18	14-Apr-15	3	0	0
8	Cassiopea sp.	22	19	15-Apr-15	3	0	0
8	Cassiopea sp.	22	20	16-Apr-15	3	0	0
8	Cassiopea sp.	22	21	17-Apr-15	3	0	0
8	Cassiopea sp.	22	22	18-Apr-15	3	0	0
8	Cassiopea sp.	22	23	19-Apr-15	3	0	0
8	Cassiopea sp.	22	24	20-Apr-15	3	0	0
8	Cassiopea sp.	22	25	21-Apr-15	3	0	0
8	Cassiopea sp.	22	26	22-Apr-15	3	0	0
8	Cassiopea sp.	22	27	23-Apr-15	3	0	0
8	Cassiopea sp.	22	28	24-Apr-15	3	0	0
8	Cassiopea sp.	22	29	25-Apr-15	3	0	0
8	Cassiopea sp.	22	30	26-Apr-15	3	0	0
8	Cassiopea sp.	22	31	27-Apr-15	3	0	0
8	Cassiopea sp.	22	32	28-Apr-15	3	0	0
8	Cassiopea sp.	22	33	29-Apr-15	3	0	0
8	Cassiopea sp.	22	34	30-Apr-15	3	0	0
8	Cassiopea sp.	22	35	1-May-15	3	0	0
8	Cassiopea sp.	22	36	2-May-15	3	0	0
8	Cassiopea sp.	22	37	3-May-15	3	0	0
8	Cassiopea sp.	22	38	4-May-15	3	0	0
8	Cassiopea sp.	22	39	5-May-15	3	0	0
8	Cassiopea sp.	22	40	6-May-15	3	0	0
8	Cassiopea sp.	22	41	7-May-15	3	0	0
8	Cassiopea sp.	22	42	8-May-15	3	0	0
8	Cassiopea sp.	22	43	9-May-15	3	0	0
8	Cassiopea sp.	22	44	10-May-15	3	0	0
8	Cassiopea sp.	22	45	11-May-15	3	0	0
8	Cassiopea sp.	22	46	12-May-15	3	0	0
8	Cassiopea sp.	22	47	13-May-15	3	0	0
8	Cassiopea sp.	22	48	14-May-15	3	0	0
8	Cassiopea sp.	22	49	15-May-15	3	0	0
8	Cassiopea sp.	22	0	27-Mar-15	4	0	0
8	Cassiopea sp.	22	1	28-Mar-15	4	0	0
8	Cassiopea sp.	22	2	29-Mar-15	4	0	0
8	Cassiopea sp.	22	3	30-Mar-15	4	0	0
8	Cassiopea sp.	22	4	31-Mar-15	4	0	0
8	Cassiopea sp.	22	5	1-Apr-15	4	0	0
8	Cassiopea sp.	22	6	2-Apr-15	4	0	0
8	Cassiopea sp.	22	7	3-Apr-15	4	0	0
8	Cassiopea sp.	22	8	4-Apr-15	4	0	0
8	Cassiopea sp.	22	9	5-Apr-15	4	0	0
8	Cassiopea sp.	22	10	6-Apr-15	4	0	0
8	Cassiopea sp.	22	11	7-Apr-15	4	0	0
8	Cassiopea sp.	22	12	8-Apr-15	4	0	0
8	Cassiopea sp.	22	13	9-Apr-15	4	0	0
8	Cassiopea sp.	22	14	10-Apr-15	4	0	0
8	Cassiopea sp.	22	15	11-Apr-15	4	0	0
8	Cassiopea sp.	22	16	12-Apr-15	4	0	0
8	Cassiopea sp.	22	17	13-Apr-15	4	0	0
8	Cassiopea sp.	22	18	14-Apr-15	4	0	0
8	Cassiopea sp.	22	19	15-Apr-15	4	0	0
8	Cassiopea sp.	22	20	16-Apr-15	4	0	0
8	Cassiopea sp.	22	21	17-Apr-15	4	0	0
8	Cassiopea sp.	22	22	18-Apr-15	4	0	0
8	Cassiopea sp.	22	23	19-Apr-15	4	0	0
8	Cassiopea sp.	22	24	20-Apr-15	4	0	0
8	Cassiopea sp.	22	25	21-Apr-15	4	0	0
8	Cassiopea sp.	22	26	22-Apr-15	4	0	0
8	Cassiopea sp.	22	27	23-Apr-15	4	0	0
8	Cassiopea sp.	22	28	24-Apr-15	4	0	0
8	Cassiopea sp.	22	29	25-Apr-15	4	0	0
8	Cassiopea sp.	22	30	26-Apr-15	4	0	0
8	Cassiopea sp.	22	31	27-Apr-15	4	0	0
8	Cassiopea sp.	22	32	28-Apr-15	4	0	0
8	Cassiopea sp.	22	33	29-Apr-15	4	0	0
8	Cassiopea sp.	22	34	30-Apr-15	4	0	0
8	Cassiopea sp.	22	35	1-May-15	4	0	0
8	Cassiopea sp.	22	36	2-May-15	4	0	0
8	Cassiopea sp.	22	37	3-May-15	4	0	0
8	Cassiopea sp.	22	38	4-May-15	4	0	0
8	Cassiopea sp.	22	39	5-May-15	4	0	0
8	Cassiopea sp.	22	40	6-May-15	4	0	0
8	Cassiopea sp.	22	41	7-May-15	4	0	0
8	Cassiopea sp.	22	42	8-May-15	4	0	0
8	Cassiopea sp.	22	43	9-May-15	4	0	0
8	Cassiopea sp.	22	44	10-May-15	4	0	0
8	Cassiopea sp.	22	45	11-May-15	4	0	0
8	Cassiopea sp.	22	46	12-May-15	4	0	0
8	Cassiopea sp.	22	47	13-May-15	4	0	0
8	Cassiopea sp.	22	48	14-May-15	4	0	0
8	Cassiopea sp.	22	49	15-May-15	4	0	0
8	Cassiopea sp.	22	0	27-Mar-15	5	0	0
8	Cassiopea sp.	22	1	28-Mar-15	5	0	0
8	Cassiopea sp.	22	2	29-Mar-15	5	0	0
8	Cassiopea sp.	22	3	30-Mar-15	5	0	0
8	Cassiopea sp.	22	4	31-Mar-15	5	0	0
8	Cassiopea sp.	22	5	1-Apr-15	5	0	0
8	Cassiopea sp.	22	6	2-Apr-15	5	0	0
8	Cassiopea sp.	22	7	3-Apr-15	5	0	0
8	Cassiopea sp.	22	8	4-Apr-15	5	0	0
8	Cassiopea sp.	22	9	5-Apr-15	5	0	0
8	Cassiopea sp.	22	10	6-Apr-15	5	0	0
8	Cassiopea sp.	22	11	7-Apr-15	5	0	0
8	Cassiopea sp.	22	12	8-Apr-15	5	0	0
8	Cassiopea sp.	22	13	9-Apr-15	5	0	0
8	Cassiopea sp.	22	14	10-Apr-15	5	0	0
8	Cassiopea sp.	22	15	11-Apr-15	5	0	0
8	Cassiopea sp.	22	16	12-Apr-15	5	0	0
8	Cassiopea sp.	22	17	13-Apr-15	5	0	0
8	Cassiopea sp.	22	18	14-Apr-15	5	0	0
8	Cassiopea sp.	22	19	15-Apr-15	5	0	0
8	Cassiopea sp.	22	20	16-Apr-15	5	0	0
8	Cassiopea sp.	22	21	17-Apr-15	5	0	0
8	Cassiopea sp.	22	22	18-Apr-15	5	0	0
8	Cassiopea sp.	22	23	19-Apr-15	5	0	0
8	Cassiopea sp.	22	24	20-Apr-15	5	0	0
8	Cassiopea sp.	22	25	21-Apr-15	5	0	0
8	Cassiopea sp.	22	26	22-Apr-15	5	0	0
8	Cassiopea sp.	22	27	23-Apr-15	5	0	0
8	Cassiopea sp.	22	28	24-Apr-15	5	0	0
8	Cassiopea sp.	22	29	25-Apr-15	5	0	0
8	Cassiopea sp.	22	30	26-Apr-15	5	0	0
8	Cassiopea sp.	22	31	27-Apr-15	5	0	0
8	Cassiopea sp.	22	32	28-Apr-15	5	0	0
8	Cassiopea sp.	22	33	29-Apr-15	5	0	0
8	Cassiopea sp.	22	34	30-Apr-15	5	0	0
8	Cassiopea sp.	22	35	1-May-15	5	0	0
8	Cassiopea sp.	22	36	2-May-15	5	0	0
8	Cassiopea sp.	22	37	3-May-15	5	0	0
8	Cassiopea sp.	22	38	4-May-15	5	0	0
8	Cassiopea sp.	22	39	5-May-15	5	0	0
8	Cassiopea sp.	22	40	6-May-15	5	0	0
8	Cassiopea sp.	22	41	7-May-15	5	0	0
8	Cassiopea sp.	22	42	8-May-15	5	0	0
8	Cassiopea sp.	22	43	9-May-15	5	0	0
8	Cassiopea sp.	22	44	10-May-15	5	0	0
8	Cassiopea sp.	22	45	11-May-15	5	0	0
8	Cassiopea sp.	22	46	12-May-15	5	0	0
8	Cassiopea sp.	22	47	13-May-15	5	0	0
8	Cassiopea sp.	22	48	14-May-15	5	0	0
8	Cassiopea sp.	22	49	15-May-15	5	0	0
8	Cassiopea sp.	22	0	27-Mar-15	6	0	0
8	Cassiopea sp.	22	1	28-Mar-15	6	0	0
8	Cassiopea sp.	22	2	29-Mar-15	6	0	0
8	Cassiopea sp.	22	3	30-Mar-15	6	0	0
8	Cassiopea sp.	22	4	31-Mar-15	6	0	0
8	Cassiopea sp.	22	5	1-Apr-15	6	0	0
8	Cassiopea sp.	22	6	2-Apr-15	6	0	0
8	Cassiopea sp.	22	7	3-Apr-15	6	0	0
8	Cassiopea sp.	22	8	4-Apr-15	6	0	0
8	Cassiopea sp.	22	9	5-Apr-15	6	0	0
8	Cassiopea sp.	22	10	6-Apr-15	6	0	0
8	Cassiopea sp.	22	11	7-Apr-15	6	0	0
8	Cassiopea sp.	22	12	8-Apr-15	6	0	0
8	Cassiopea sp.	22	13	9-Apr-15	6	0	0
8	Cassiopea sp.	22	14	10-Apr-15	6	0	0
8	Cassiopea sp.	22	15	11-Apr-15	6	0	0
8	Cassiopea sp.	22	16	12-Apr-15	6	0	0
8	Cassiopea sp.	22	17	13-Apr-15	6	0	0
8	Cassiopea sp.	22	18	14-Apr-15	6	0	0
8	Cassiopea sp.	22	19	15-Apr-15	6	0	0
8	Cassiopea sp.	22	20	16-Apr-15	6	0	0
8	Cassiopea sp.	22	21	17-Apr-15	6	0	0
8	Cassiopea sp.	22	22	18-Apr-15	6	0	0
8	Cassiopea sp.	22	23	19-Apr-15	6	0	0
8	Cassiopea sp.	22	24	20-Apr-15	6	0	0
8	Cassiopea sp.	22	25	21-Apr-15	6	0	0
8	Cassiopea sp.	22	26	22-Apr-15	6	0	0
8	Cassiopea sp.	22	27	23-Apr-15	6	0	0
8	Cassiopea sp.	22	28	24-Apr-15	6	0	0
8	Cassiopea sp.	22	29	25-Apr-15	6	0	0
8	Cassiopea sp.	22	30	26-Apr-15	6	0	0
8	Cassiopea sp.	22	31	27-Apr-15	6	0	0
8	Cassiopea sp.	22	32	28-Apr-15	6	0	0
8	Cassiopea sp.	22	33	29-Apr-15	6	0	0
8	Cassiopea sp.	22	34	30-Apr-15	6	0	0
8	Cassiopea sp.	22	35	1-May-15	6	0	0
8	Cassiopea sp.	22	36	2-May-15	6	0	0
8	Cassiopea sp.	22	37	3-May-15	6	0	0
8	Cassiopea sp.	22	38	4-May-15	6	0	0
8	Cassiopea sp.	22	39	5-May-15	6	0	0
8	Cassiopea sp.	22	40	6-May-15	6	0	0
8	Cassiopea sp.	22	41	7-May-15	6	0	0
8	Cassiopea sp.	22	42	8-May-15	6	0	0
8	Cassiopea sp.	22	43	9-May-15	6	0	0
8	Cassiopea sp.	22	44	10-May-15	6	0	0
8	Cassiopea sp.	22	45	11-May-15	6	0	0
8	Cassiopea sp.	22	46	12-May-15	6	0	0
8	Cassiopea sp.	22	47	13-May-15	6	0	0
8	Cassiopea sp.	22	48	14-May-15	6	0	0
8	Cassiopea sp.	22	49	15-May-15	6	0	0
8	Cassiopea sp.	22	0	27-Mar-15	7	0	0
8	Cassiopea sp.	22	1	28-Mar-15	7	0	0
8	Cassiopea sp.	22	2	29-Mar-15	7	0	0
8	Cassiopea sp.	22	3	30-Mar-15	7	0	0
8	Cassiopea sp.	22	4	31-Mar-15	7	0	0
8	Cassiopea sp.	22	5	1-Apr-15	7	0	0
8	Cassiopea sp.	22	6	2-Apr-15	7	0	0
8	Cassiopea sp.	22	7	3-Apr-15	7	0	0
8	Cassiopea sp.	22	8	4-Apr-15	7	0	0
8	Cassiopea sp.	22	9	5-Apr-15	7	0	0
8	Cassiopea sp.	22	10	6-Apr-15	7	0	0
8	Cassiopea sp.	22	11	7-Apr-15	7	0	0
8	Cassiopea sp.	22	12	8-Apr-15	7	0	0
8	Cassiopea sp.	22	13	9-Apr-15	7	0	0
8	Cassiopea sp.	22	14	10-Apr-15	7	0	0
8	Cassiopea sp.	22	15	11-Apr-15	7	0	0
8	Cassiopea sp.	22	16	12-Apr-15	7	0	0
8	Cassiopea sp.	22	17	13-Apr-15	7	0	0
8	Cassiopea sp.	22	18	14-Apr-15	7	0	0
8	Cassiopea sp.	22	19	15-Apr-15	7	0	0
8	Cassiopea sp.	22	20	16-Apr-15	7	0	0
8	Cassiopea sp.	22	21	17-Apr-15	7	0	0
8	Cassiopea sp.	22	22	18-Apr-15	7	0	0
8	Cassiopea sp.	22	23	19-Apr-15	7	0	0
8	Cassiopea sp.	22	24	20-Apr-15	7	0	0
8	Cassiopea sp.	22	25	21-Apr-15	7	0	0
8	Cassiopea sp.	22	26	22-Apr-15	7	0	0
8	Cassiopea sp.	22	27	23-Apr-15	7	0	0
8	Cassiopea sp.	22	28	24-Apr-15	7	0	0
8	Cassiopea sp.	22	29	25-Apr-15	7	0	0
8	Cassiopea sp.	22	30	26-Apr-15	7	0	0
8	Cassiopea sp.	22	31	27-Apr-15	7	0	0
8	Cassiopea sp.	22	32	28-Apr-15	7	0	0
8	Cassiopea sp.	22	33	29-Apr-15	7	0	0
8	Cassiopea sp.	22	34	30-Apr-15	7	0	0
8	Cassiopea sp.	22	35	1-May-15	7	0	0
8	Cassiopea sp.	22	36	2-May-15	7	0	0
8	Cassiopea sp.	22	37	3-May-15	7	0	0
8	Cassiopea sp.	22	38	4-May-15	7	0	0
8	Cassiopea sp.	22	39	5-May-15	7	0	0
8	Cassiopea sp.	22	40	6-May-15	7	0	0
8	Cassiopea sp.	22	41	7-May-15	7	0	0
8	Cassiopea sp.	22	42	8-May-15	7	0	0
8	Cassiopea sp.	22	43	9-May-15	7	0	0
8	Cassiopea sp.	22	44	10-May-15	7	0	0
8	Cassiopea sp.	22	45	11-May-15	7	0	0
8	Cassiopea sp.	22	46	12-May-15	7	0	0
8	Cassiopea sp.	22	47	13-May-15	7	0	0
8	Cassiopea sp.	22	48	14-May-15	7	0	0
8	Cassiopea sp.	22	49	15-May-15	7	0	0
9	Phyllorhiza punctata	22	0	27-Mar-15	1	50	0
9	Phyllorhiza punctata	22	1	28-Mar-15	1	50	0
9	Phyllorhiza punctata	22	2	29-Mar-15	1	50	0
9	Phyllorhiza punctata	22	3	30-Mar-15	1	50	0
9	Phyllorhiza punctata	22	4	31-Mar-15	1	50	0
9	Phyllorhiza punctata	22	5	1-Apr-15	1	50	0
9	Phyllorhiza punctata	22	6	2-Apr-15	1	50	0
9	Phyllorhiza punctata	22	7	3-Apr-15	1	50	0
9	Phyllorhiza punctata	22	8	4-Apr-15	1	50	0
9	Phyllorhiza punctata	22	9	5-Apr-15	1	50	0
9	Phyllorhiza punctata	22	10	6-Apr-15	1	50	0
9	Phyllorhiza punctata	22	11	7-Apr-15	1	50	0
9	Phyllorhiza punctata	22	12	8-Apr-15	1	50	0
9	Phyllorhiza punctata	22	13	9-Apr-15	1	50	0
9	Phyllorhiza punctata	22	14	10-Apr-15	1	50	0
9	Phyllorhiza punctata	22	15	11-Apr-15	1	50	0
9	Phyllorhiza punctata	22	16	12-Apr-15	1	50	0
9	Phyllorhiza punctata	22	17	13-Apr-15	1	50	0
9	Phyllorhiza punctata	22	18	14-Apr-15	1	50	0
9	Phyllorhiza punctata	22	19	15-Apr-15	1	50	0
9	Phyllorhiza punctata	22	20	16-Apr-15	1	50	0
9	Phyllorhiza punctata	22	21	17-Apr-15	1	50	0
9	Phyllorhiza punctata	22	22	18-Apr-15	1	50	0
9	Phyllorhiza punctata	22	23	19-Apr-15	1	50	1
9	Phyllorhiza punctata	22	0	27-Mar-15	2	50	0
9	Phyllorhiza punctata	22	1	28-Mar-15	2	50	0
9	Phyllorhiza punctata	22	2	29-Mar-15	2	50	0
9	Phyllorhiza punctata	22	3	30-Mar-15	2	50	0
9	Phyllorhiza punctata	22	4	31-Mar-15	2	50	0
9	Phyllorhiza punctata	22	5	1-Apr-15	2	50	0
9	Phyllorhiza punctata	22	6	2-Apr-15	2	50	0
9	Phyllorhiza punctata	22	7	3-Apr-15	2	50	0
9	Phyllorhiza punctata	22	8	4-Apr-15	2	50	0
9	Phyllorhiza punctata	22	9	5-Apr-15	2	50	0
9	Phyllorhiza punctata	22	10	6-Apr-15	2	50	0
9	Phyllorhiza punctata	22	11	7-Apr-15	2	50	0
9	Phyllorhiza punctata	22	12	8-Apr-15	2	50	0
9	Phyllorhiza punctata	22	13	9-Apr-15	2	50	0
9	Phyllorhiza punctata	22	14	10-Apr-15	2	50	0
9	Phyllorhiza punctata	22	15	11-Apr-15	2	50	0
9	Phyllorhiza punctata	22	16	12-Apr-15	2	50	0
9	Phyllorhiza punctata	22	17	13-Apr-15	2	50	0
9	Phyllorhiza punctata	22	18	14-Apr-15	2	50	0
9	Phyllorhiza punctata	22	19	15-Apr-15	2	50	0
9	Phyllorhiza punctata	22	20	16-Apr-15	2	50	0
9	Phyllorhiza punctata	22	21	17-Apr-15	2	50	0
9	Phyllorhiza punctata	22	22	18-Apr-15	2	50	0
9	Phyllorhiza punctata	22	23	19-Apr-15	2	50	0
9	Phyllorhiza punctata	22	24	20-Apr-15	2	50	0
9	Phyllorhiza punctata	22	25	21-Apr-15	2	50	0
9	Phyllorhiza punctata	22	26	22-Apr-15	2	50	0
9	Phyllorhiza punctata	22	27	23-Apr-15	2	50	0
9	Phyllorhiza punctata	22	28	24-Apr-15	2	50	0
9	Phyllorhiza punctata	22	29	25-Apr-15	2	50	1
9	Phyllorhiza punctata	22	0	27-Mar-15	3	50	0
9	Phyllorhiza punctata	22	1	28-Mar-15	3	50	0
9	Phyllorhiza punctata	22	2	29-Mar-15	3	50	0
9	Phyllorhiza punctata	22	3	30-Mar-15	3	50	0
9	Phyllorhiza punctata	22	4	31-Mar-15	3	50	0
9	Phyllorhiza punctata	22	5	1-Apr-15	3	50	0
9	Phyllorhiza punctata	22	6	2-Apr-15	3	50	0
9	Phyllorhiza punctata	22	7	3-Apr-15	3	50	0
9	Phyllorhiza punctata	22	8	4-Apr-15	3	50	0
9	Phyllorhiza punctata	22	9	5-Apr-15	3	50	0
9	Phyllorhiza punctata	22	10	6-Apr-15	3	50	0
9	Phyllorhiza punctata	22	11	7-Apr-15	3	50	0
9	Phyllorhiza punctata	22	12	8-Apr-15	3	50	0
9	Phyllorhiza punctata	22	13	9-Apr-15	3	50	0
9	Phyllorhiza punctata	22	14	10-Apr-15	3	50	0
9	Phyllorhiza punctata	22	15	11-Apr-15	3	50	0
9	Phyllorhiza punctata	22	16	12-Apr-15	3	50	0
9	Phyllorhiza punctata	22	17	13-Apr-15	3	50	0
9	Phyllorhiza punctata	22	18	14-Apr-15	3	50	0
9	Phyllorhiza punctata	22	19	15-Apr-15	3	50	0
9	Phyllorhiza punctata	22	20	16-Apr-15	3	50	0
9	Phyllorhiza punctata	22	21	17-Apr-15	3	50	0
9	Phyllorhiza punctata	22	22	18-Apr-15	3	50	0
9	Phyllorhiza punctata	22	23	19-Apr-15	3	50	0
9	Phyllorhiza punctata	22	24	20-Apr-15	3	50	0
9	Phyllorhiza punctata	22	25	21-Apr-15	3	50	0
9	Phyllorhiza punctata	22	26	22-Apr-15	3	50	0
9	Phyllorhiza punctata	22	27	23-Apr-15	3	50	0
9	Phyllorhiza punctata	22	28	24-Apr-15	3	50	0
9	Phyllorhiza punctata	22	29	25-Apr-15	3	50	0
9	Phyllorhiza punctata	22	30	26-Apr-15	3	50	0
9	Phyllorhiza punctata	22	31	27-Apr-15	3	50	1
9	Phyllorhiza punctata	22	0	27-Mar-15	4	50	0
9	Phyllorhiza punctata	22	1	28-Mar-15	4	50	0
9	Phyllorhiza punctata	22	2	29-Mar-15	4	50	0
9	Phyllorhiza punctata	22	3	30-Mar-15	4	50	0
9	Phyllorhiza punctata	22	4	31-Mar-15	4	50	0
9	Phyllorhiza punctata	22	5	1-Apr-15	4	50	0
9	Phyllorhiza punctata	22	6	2-Apr-15	4	50	0
9	Phyllorhiza punctata	22	7	3-Apr-15	4	50	0
9	Phyllorhiza punctata	22	8	4-Apr-15	4	50	0
9	Phyllorhiza punctata	22	9	5-Apr-15	4	50	0
9	Phyllorhiza punctata	22	10	6-Apr-15	4	50	0
9	Phyllorhiza punctata	22	11	7-Apr-15	4	50	0
9	Phyllorhiza punctata	22	12	8-Apr-15	4	50	0
9	Phyllorhiza punctata	22	13	9-Apr-15	4	50	0
9	Phyllorhiza punctata	22	14	10-Apr-15	4	50	0
9	Phyllorhiza punctata	22	15	11-Apr-15	4	50	0
9	Phyllorhiza punctata	22	16	12-Apr-15	4	50	0
9	Phyllorhiza punctata	22	17	13-Apr-15	4	50	0
9	Phyllorhiza punctata	22	18	14-Apr-15	4	50	0
9	Phyllorhiza punctata	22	19	15-Apr-15	4	50	0
9	Phyllorhiza punctata	22	20	16-Apr-15	4	50	0
9	Phyllorhiza punctata	22	21	17-Apr-15	4	50	0
9	Phyllorhiza punctata	22	22	18-Apr-15	4	50	0
9	Phyllorhiza punctata	22	23	19-Apr-15	4	50	0
9	Phyllorhiza punctata	22	24	20-Apr-15	4	50	0
9	Phyllorhiza punctata	22	25	21-Apr-15	4	50	0
9	Phyllorhiza punctata	22	26	22-Apr-15	4	50	0
9	Phyllorhiza punctata	22	27	23-Apr-15	4	50	0
9	Phyllorhiza punctata	22	28	24-Apr-15	4	50	0
9	Phyllorhiza punctata	22	29	25-Apr-15	4	50	0
9	Phyllorhiza punctata	22	30	26-Apr-15	4	50	0
9	Phyllorhiza punctata	22	31	27-Apr-15	4	50	0
9	Phyllorhiza punctata	22	32	28-Apr-15	4	50	0
9	Phyllorhiza punctata	22	33	29-Apr-15	4	50	0
9	Phyllorhiza punctata	22	34	30-Apr-15	4	50	1
9	Phyllorhiza punctata	22	0	27-Mar-15	5	50	0
9	Phyllorhiza punctata	22	1	28-Mar-15	5	50	0
9	Phyllorhiza punctata	22	2	29-Mar-15	5	50	0
9	Phyllorhiza punctata	22	3	30-Mar-15	5	50	0
9	Phyllorhiza punctata	22	4	31-Mar-15	5	50	0
9	Phyllorhiza punctata	22	5	1-Apr-15	5	50	0
9	Phyllorhiza punctata	22	6	2-Apr-15	5	50	0
9	Phyllorhiza punctata	22	7	3-Apr-15	5	50	0
9	Phyllorhiza punctata	22	8	4-Apr-15	5	50	0
9	Phyllorhiza punctata	22	9	5-Apr-15	5	50	0
9	Phyllorhiza punctata	22	10	6-Apr-15	5	50	0
9	Phyllorhiza punctata	22	11	7-Apr-15	5	50	0
9	Phyllorhiza punctata	22	12	8-Apr-15	5	50	0
9	Phyllorhiza punctata	22	13	9-Apr-15	5	50	0
9	Phyllorhiza punctata	22	14	10-Apr-15	5	50	0
9	Phyllorhiza punctata	22	15	11-Apr-15	5	50	0
9	Phyllorhiza punctata	22	16	12-Apr-15	5	50	0
9	Phyllorhiza punctata	22	17	13-Apr-15	5	50	0
9	Phyllorhiza punctata	22	18	14-Apr-15	5	50	0
9	Phyllorhiza punctata	22	19	15-Apr-15	5	50	0
9	Phyllorhiza punctata	22	20	16-Apr-15	5	50	1
9	Phyllorhiza punctata	22	0	28-Mar-15	6	50	0
9	Phyllorhiza punctata	22	1	28-Mar-15	6	50	0
9	Phyllorhiza punctata	22	2	29-Mar-15	6	50	0
9	Phyllorhiza punctata	22	3	30-Mar-15	6	50	0
9	Phyllorhiza punctata	22	4	31-Mar-15	6	50	0
9	Phyllorhiza punctata	22	5	1-Apr-15	6	50	0
9	Phyllorhiza punctata	22	6	2-Apr-15	6	50	0
9	Phyllorhiza punctata	22	7	3-Apr-15	6	50	0
9	Phyllorhiza punctata	22	8	4-Apr-15	6	50	0
9	Phyllorhiza punctata	22	9	5-Apr-15	6	50	0
9	Phyllorhiza punctata	22	10	6-Apr-15	6	50	0
9	Phyllorhiza punctata	22	11	7-Apr-15	6	50	0
9	Phyllorhiza punctata	22	12	8-Apr-15	6	50	0
9	Phyllorhiza punctata	22	13	9-Apr-15	6	50	0
9	Phyllorhiza punctata	22	14	10-Apr-15	6	50	0
9	Phyllorhiza punctata	22	15	11-Apr-15	6	50	0
9	Phyllorhiza punctata	22	16	12-Apr-15	6	50	0
9	Phyllorhiza punctata	22	17	13-Apr-15	6	50	0
9	Phyllorhiza punctata	22	18	14-Apr-15	6	50	0
9	Phyllorhiza punctata	22	19	15-Apr-15	6	50	0
9	Phyllorhiza punctata	22	20	16-Apr-15	6	50	0
9	Phyllorhiza punctata	22	21	17-Apr-15	6	50	0
9	Phyllorhiza punctata	22	22	18-Apr-15	6	50	0
9	Phyllorhiza punctata	22	23	19-Apr-15	6	50	1
9	Phyllorhiza punctata	22	0	27-Mar-15	1	0	0
9	Phyllorhiza punctata	22	1	28-Mar-15	1	0	0
9	Phyllorhiza punctata	22	2	29-Mar-15	1	0	0
9	Phyllorhiza punctata	22	3	30-Mar-15	1	0	0
9	Phyllorhiza punctata	22	4	31-Mar-15	1	0	0
9	Phyllorhiza punctata	22	5	1-Apr-15	1	0	0
9	Phyllorhiza punctata	22	6	2-Apr-15	1	0	0
9	Phyllorhiza punctata	22	7	3-Apr-15	1	0	0
9	Phyllorhiza punctata	22	8	4-Apr-15	1	0	0
9	Phyllorhiza punctata	22	9	5-Apr-15	1	0	0
9	Phyllorhiza punctata	22	10	6-Apr-15	1	0	0
9	Phyllorhiza punctata	22	11	7-Apr-15	1	0	0
9	Phyllorhiza punctata	22	12	8-Apr-15	1	0	0
9	Phyllorhiza punctata	22	13	9-Apr-15	1	0	0
9	Phyllorhiza punctata	22	14	10-Apr-15	1	0	0
9	Phyllorhiza punctata	22	15	11-Apr-15	1	0	0
9	Phyllorhiza punctata	22	16	12-Apr-15	1	0	0
9	Phyllorhiza punctata	22	17	13-Apr-15	1	0	0
9	Phyllorhiza punctata	22	18	14-Apr-15	1	0	0
9	Phyllorhiza punctata	22	19	15-Apr-15	1	0	0
9	Phyllorhiza punctata	22	20	16-Apr-15	1	0	0
9	Phyllorhiza punctata	22	21	17-Apr-15	1	0	0
9	Phyllorhiza punctata	22	22	18-Apr-15	1	0	0
9	Phyllorhiza punctata	22	23	19-Apr-15	1	0	0
9	Phyllorhiza punctata	22	24	20-Apr-15	1	0	0
9	Phyllorhiza punctata	22	25	21-Apr-15	1	0	0
9	Phyllorhiza punctata	22	26	22-Apr-15	1	0	0
9	Phyllorhiza punctata	22	27	23-Apr-15	1	0	0
9	Phyllorhiza punctata	22	28	24-Apr-15	1	0	0
9	Phyllorhiza punctata	22	29	25-Apr-15	1	0	0
9	Phyllorhiza punctata	22	30	26-Apr-15	1	0	0
9	Phyllorhiza punctata	22	31	27-Apr-15	1	0	0
9	Phyllorhiza punctata	22	32	28-Apr-15	1	0	0
9	Phyllorhiza punctata	22	33	29-Apr-15	1	0	0
9	Phyllorhiza punctata	22	34	30-Apr-15	1	0	0
9	Phyllorhiza punctata	22	0	27-Mar-15	2	0	0
9	Phyllorhiza punctata	22	1	28-Mar-15	2	0	0
9	Phyllorhiza punctata	22	2	29-Mar-15	2	0	0
9	Phyllorhiza punctata	22	3	30-Mar-15	2	0	0
9	Phyllorhiza punctata	22	4	31-Mar-15	2	0	0
9	Phyllorhiza punctata	22	5	1-Apr-15	2	0	0
9	Phyllorhiza punctata	22	6	2-Apr-15	2	0	0
9	Phyllorhiza punctata	22	7	3-Apr-15	2	0	0
9	Phyllorhiza punctata	22	8	4-Apr-15	2	0	0
9	Phyllorhiza punctata	22	9	5-Apr-15	2	0	0
9	Phyllorhiza punctata	22	10	6-Apr-15	2	0	0
9	Phyllorhiza punctata	22	11	7-Apr-15	2	0	0
9	Phyllorhiza punctata	22	12	8-Apr-15	2	0	0
9	Phyllorhiza punctata	22	13	9-Apr-15	2	0	0
9	Phyllorhiza punctata	22	14	10-Apr-15	2	0	0
9	Phyllorhiza punctata	22	15	11-Apr-15	2	0	0
9	Phyllorhiza punctata	22	16	12-Apr-15	2	0	0
9	Phyllorhiza punctata	22	17	13-Apr-15	2	0	0
9	Phyllorhiza punctata	22	18	14-Apr-15	2	0	0
9	Phyllorhiza punctata	22	19	15-Apr-15	2	0	0
9	Phyllorhiza punctata	22	20	16-Apr-15	2	0	0
9	Phyllorhiza punctata	22	21	17-Apr-15	2	0	0
9	Phyllorhiza punctata	22	22	18-Apr-15	2	0	0
9	Phyllorhiza punctata	22	23	19-Apr-15	2	0	0
9	Phyllorhiza punctata	22	24	20-Apr-15	2	0	0
9	Phyllorhiza punctata	22	25	21-Apr-15	2	0	0
9	Phyllorhiza punctata	22	26	22-Apr-15	2	0	0
9	Phyllorhiza punctata	22	27	23-Apr-15	2	0	0
9	Phyllorhiza punctata	22	28	24-Apr-15	2	0	0
9	Phyllorhiza punctata	22	29	25-Apr-15	2	0	0
9	Phyllorhiza punctata	22	30	26-Apr-15	2	0	0
9	Phyllorhiza punctata	22	31	27-Apr-15	2	0	0
9	Phyllorhiza punctata	22	32	28-Apr-15	2	0	0
9	Phyllorhiza punctata	22	33	29-Apr-15	2	0	0
9	Phyllorhiza punctata	22	34	30-Apr-15	2	0	0
9	Phyllorhiza punctata	22	0	27-Mar-15	3	0	0
9	Phyllorhiza punctata	22	1	28-Mar-15	3	0	0
9	Phyllorhiza punctata	22	2	29-Mar-15	3	0	0
9	Phyllorhiza punctata	22	3	30-Mar-15	3	0	0
9	Phyllorhiza punctata	22	4	31-Mar-15	3	0	0
9	Phyllorhiza punctata	22	5	1-Apr-15	3	0	0
9	Phyllorhiza punctata	22	6	2-Apr-15	3	0	0
9	Phyllorhiza punctata	22	7	3-Apr-15	3	0	0
9	Phyllorhiza punctata	22	8	4-Apr-15	3	0	0
9	Phyllorhiza punctata	22	9	5-Apr-15	3	0	0
9	Phyllorhiza punctata	22	10	6-Apr-15	3	0	0
9	Phyllorhiza punctata	22	11	7-Apr-15	3	0	0
9	Phyllorhiza punctata	22	12	8-Apr-15	3	0	0
9	Phyllorhiza punctata	22	13	9-Apr-15	3	0	0
9	Phyllorhiza punctata	22	14	10-Apr-15	3	0	0
9	Phyllorhiza punctata	22	15	11-Apr-15	3	0	0
9	Phyllorhiza punctata	22	16	12-Apr-15	3	0	0
9	Phyllorhiza punctata	22	17	13-Apr-15	3	0	0
9	Phyllorhiza punctata	22	18	14-Apr-15	3	0	0
9	Phyllorhiza punctata	22	19	15-Apr-15	3	0	0
9	Phyllorhiza punctata	22	20	16-Apr-15	3	0	0
9	Phyllorhiza punctata	22	21	17-Apr-15	3	0	0
9	Phyllorhiza punctata	22	22	18-Apr-15	3	0	0
9	Phyllorhiza punctata	22	23	19-Apr-15	3	0	0
9	Phyllorhiza punctata	22	24	20-Apr-15	3	0	0
9	Phyllorhiza punctata	22	25	21-Apr-15	3	0	0
9	Phyllorhiza punctata	22	26	22-Apr-15	3	0	0
9	Phyllorhiza punctata	22	27	23-Apr-15	3	0	0
9	Phyllorhiza punctata	22	28	24-Apr-15	3	0	0
9	Phyllorhiza punctata	22	29	25-Apr-15	3	0	0
9	Phyllorhiza punctata	22	30	26-Apr-15	3	0	0
9	Phyllorhiza punctata	22	31	27-Apr-15	3	0	0
9	Phyllorhiza punctata	22	32	28-Apr-15	3	0	0
9	Phyllorhiza punctata	22	33	29-Apr-15	3	0	0
9	Phyllorhiza punctata	22	34	30-Apr-15	3	0	0
9	Phyllorhiza punctata	22	0	27-Mar-15	4	0	0
9	Phyllorhiza punctata	22	1	28-Mar-15	4	0	0
9	Phyllorhiza punctata	22	2	29-Mar-15	4	0	0
9	Phyllorhiza punctata	22	3	30-Mar-15	4	0	0
9	Phyllorhiza punctata	22	4	31-Mar-15	4	0	0
9	Phyllorhiza punctata	22	5	1-Apr-15	4	0	0
9	Phyllorhiza punctata	22	6	2-Apr-15	4	0	0
9	Phyllorhiza punctata	22	7	3-Apr-15	4	0	0
9	Phyllorhiza punctata	22	8	4-Apr-15	4	0	0
9	Phyllorhiza punctata	22	9	5-Apr-15	4	0	0
9	Phyllorhiza punctata	22	10	6-Apr-15	4	0	0
9	Phyllorhiza punctata	22	11	7-Apr-15	4	0	0
9	Phyllorhiza punctata	22	12	8-Apr-15	4	0	0
9	Phyllorhiza punctata	22	13	9-Apr-15	4	0	0
9	Phyllorhiza punctata	22	14	10-Apr-15	4	0	0
9	Phyllorhiza punctata	22	15	11-Apr-15	4	0	0
9	Phyllorhiza punctata	22	16	12-Apr-15	4	0	0
9	Phyllorhiza punctata	22	17	13-Apr-15	4	0	0
9	Phyllorhiza punctata	22	18	14-Apr-15	4	0	0
9	Phyllorhiza punctata	22	19	15-Apr-15	4	0	0
9	Phyllorhiza punctata	22	20	16-Apr-15	4	0	0
9	Phyllorhiza punctata	22	21	17-Apr-15	4	0	0
9	Phyllorhiza punctata	22	22	18-Apr-15	4	0	0
9	Phyllorhiza punctata	22	23	19-Apr-15	4	0	0
9	Phyllorhiza punctata	22	24	20-Apr-15	4	0	0
9	Phyllorhiza punctata	22	25	21-Apr-15	4	0	0
9	Phyllorhiza punctata	22	26	22-Apr-15	4	0	0
9	Phyllorhiza punctata	22	27	23-Apr-15	4	0	0
9	Phyllorhiza punctata	22	28	24-Apr-15	4	0	0
9	Phyllorhiza punctata	22	29	25-Apr-15	4	0	0
9	Phyllorhiza punctata	22	30	26-Apr-15	4	0	0
9	Phyllorhiza punctata	22	31	27-Apr-15	4	0	0
9	Phyllorhiza punctata	22	32	28-Apr-15	4	0	0
9	Phyllorhiza punctata	22	33	29-Apr-15	4	0	0
9	Phyllorhiza punctata	22	34	30-Apr-15	4	0	0
9	Phyllorhiza punctata	22	0	27-Mar-15	5	0	0
9	Phyllorhiza punctata	22	1	28-Mar-15	5	0	0
9	Phyllorhiza punctata	22	2	29-Mar-15	5	0	0
9	Phyllorhiza punctata	22	3	30-Mar-15	5	0	0
9	Phyllorhiza punctata	22	4	31-Mar-15	5	0	0
9	Phyllorhiza punctata	22	5	1-Apr-15	5	0	0
9	Phyllorhiza punctata	22	6	2-Apr-15	5	0	0
9	Phyllorhiza punctata	22	7	3-Apr-15	5	0	0
9	Phyllorhiza punctata	22	8	4-Apr-15	5	0	0
9	Phyllorhiza punctata	22	9	5-Apr-15	5	0	0
9	Phyllorhiza punctata	22	10	6-Apr-15	5	0	0
9	Phyllorhiza punctata	22	11	7-Apr-15	5	0	0
9	Phyllorhiza punctata	22	12	8-Apr-15	5	0	0
9	Phyllorhiza punctata	22	13	9-Apr-15	5	0	0
9	Phyllorhiza punctata	22	14	10-Apr-15	5	0	0
9	Phyllorhiza punctata	22	15	11-Apr-15	5	0	0
9	Phyllorhiza punctata	22	16	12-Apr-15	5	0	0
9	Phyllorhiza punctata	22	17	13-Apr-15	5	0	0
9	Phyllorhiza punctata	22	18	14-Apr-15	5	0	0
9	Phyllorhiza punctata	22	19	15-Apr-15	5	0	0
9	Phyllorhiza punctata	22	20	16-Apr-15	5	0	0
9	Phyllorhiza punctata	22	21	17-Apr-15	5	0	0
9	Phyllorhiza punctata	22	22	18-Apr-15	5	0	0
9	Phyllorhiza punctata	22	23	19-Apr-15	5	0	0
9	Phyllorhiza punctata	22	24	20-Apr-15	5	0	0
9	Phyllorhiza punctata	22	25	21-Apr-15	5	0	0
9	Phyllorhiza punctata	22	26	22-Apr-15	5	0	0
9	Phyllorhiza punctata	22	27	23-Apr-15	5	0	0
9	Phyllorhiza punctata	22	28	24-Apr-15	5	0	0
9	Phyllorhiza punctata	22	29	25-Apr-15	5	0	0
9	Phyllorhiza punctata	22	30	26-Apr-15	5	0	0
9	Phyllorhiza punctata	22	31	27-Apr-15	5	0	0
9	Phyllorhiza punctata	22	32	28-Apr-15	5	0	0
9	Phyllorhiza punctata	22	33	29-Apr-15	5	0	0
9	Phyllorhiza punctata	22	34	30-Apr-15	5	0	0
9	Phyllorhiza punctata	22	0	27-Mar-15	6	0	0
9	Phyllorhiza punctata	22	1	28-Mar-15	6	0	0
9	Phyllorhiza punctata	22	2	29-Mar-15	6	0	0
9	Phyllorhiza punctata	22	3	30-Mar-15	6	0	0
9	Phyllorhiza punctata	22	4	31-Mar-15	6	0	0
9	Phyllorhiza punctata	22	5	1-Apr-15	6	0	0
9	Phyllorhiza punctata	22	6	2-Apr-15	6	0	0
9	Phyllorhiza punctata	22	7	3-Apr-15	6	0	0
9	Phyllorhiza punctata	22	8	4-Apr-15	6	0	0
9	Phyllorhiza punctata	22	9	5-Apr-15	6	0	0
9	Phyllorhiza punctata	22	10	6-Apr-15	6	0	0
9	Phyllorhiza punctata	22	11	7-Apr-15	6	0	0
9	Phyllorhiza punctata	22	12	8-Apr-15	6	0	0
9	Phyllorhiza punctata	22	13	9-Apr-15	6	0	0
9	Phyllorhiza punctata	22	14	10-Apr-15	6	0	0
9	Phyllorhiza punctata	22	15	11-Apr-15	6	0	0
9	Phyllorhiza punctata	22	16	12-Apr-15	6	0	0
9	Phyllorhiza punctata	22	17	13-Apr-15	6	0	0
9	Phyllorhiza punctata	22	18	14-Apr-15	6	0	0
9	Phyllorhiza punctata	22	19	15-Apr-15	6	0	0
9	Phyllorhiza punctata	22	20	16-Apr-15	6	0	0
9	Phyllorhiza punctata	22	21	17-Apr-15	6	0	0
9	Phyllorhiza punctata	22	22	18-Apr-15	6	0	0
9	Phyllorhiza punctata	22	23	19-Apr-15	6	0	0
9	Phyllorhiza punctata	22	24	20-Apr-15	6	0	0
9	Phyllorhiza punctata	22	25	21-Apr-15	6	0	0
9	Phyllorhiza punctata	22	26	22-Apr-15	6	0	0
9	Phyllorhiza punctata	22	27	23-Apr-15	6	0	0
9	Phyllorhiza punctata	22	28	24-Apr-15	6	0	0
9	Phyllorhiza punctata	22	29	25-Apr-15	6	0	0
9	Phyllorhiza punctata	22	30	26-Apr-15	6	0	0
9	Phyllorhiza punctata	22	31	27-Apr-15	6	0	0
9	Phyllorhiza punctata	22	32	28-Apr-15	6	0	0
9	Phyllorhiza punctata	22	33	29-Apr-15	6	0	0
9	Phyllorhiza punctata	22	34	30-Apr-15	6	0	0
10	Cephea cephea	26.7	0	27-Mar-15	1	50	0
10	Cephea cephea	26.7	1	28-Mar-15	1	50	0
10	Cephea cephea	26.7	2	29-Mar-15	1	50	0
10	Cephea cephea	26.7	3	30-Mar-15	1	50	0
10	Cephea cephea	26.7	4	31-Mar-15	1	50	0
10	Cephea cephea	26.7	5	1-Apr-15	1	50	1
10	Cephea cephea	26.7	0	27-Mar-15	2	50	0
10	Cephea cephea	26.7	1	28-Mar-15	2	50	0
10	Cephea cephea	26.7	2	29-Mar-15	2	50	0
10	Cephea cephea	26.7	3	30-Mar-15	2	50	0
10	Cephea cephea	26.7	4	31-Mar-15	2	50	0
10	Cephea cephea	26.7	5	1-Apr-15	2	50	0
10	Cephea cephea	26.7	6	2-Apr-15	2	50	0
10	Cephea cephea	26.7	7	3-Apr-15	2	50	0
10	Cephea cephea	26.7	8	4-Apr-15	2	50	0
10	Cephea cephea	26.7	9	5-Apr-15	2	50	0
10	Cephea cephea	26.7	10	6-Apr-15	2	50	0
10	Cephea cephea	26.7	11	7-Apr-15	2	50	0
10	Cephea cephea	26.7	12	8-Apr-15	2	50	0
10	Cephea cephea	26.7	13	9-Apr-15	2	50	0
10	Cephea cephea	26.7	14	10-Apr-15	2	50	0
10	Cephea cephea	26.7	15	11-Apr-15	2	50	0
10	Cephea cephea	26.7	16	12-Apr-15	2	50	0
10	Cephea cephea	26.7	17	13-Apr-15	2	50	0
10	Cephea cephea	26.7	18	14-Apr-15	2	50	0
10	Cephea cephea	26.7	19	15-Apr-15	2	50	0
10	Cephea cephea	26.7	20	16-Apr-15	2	50	0
10	Cephea cephea	26.7	21	17-Apr-15	2	50	0
10	Cephea cephea	26.7	22	18-Apr-15	2	50	0
10	Cephea cephea	26.7	23	19-Apr-15	2	50	0
10	Cephea cephea	26.7	24	20-Apr-15	2	50	0
10	Cephea cephea	26.7	25	21-Apr-15	2	50	1
10	Cephea cephea	26.7	0	27-Mar-15	3	50	0
10	Cephea cephea	26.7	1	28-Mar-15	3	50	0
10	Cephea cephea	26.7	2	29-Mar-15	3	50	0
10	Cephea cephea	26.7	3	30-Mar-15	3	50	0
10	Cephea cephea	26.7	4	31-Mar-15	3	50	0
10	Cephea cephea	26.7	5	1-Apr-15	3	50	0
10	Cephea cephea	26.7	6	2-Apr-15	3	50	0
10	Cephea cephea	26.7	7	3-Apr-15	3	50	0
10	Cephea cephea	26.7	8	4-Apr-15	3	50	0
10	Cephea cephea	26.7	9	5-Apr-15	3	50	0
10	Cephea cephea	26.7	10	6-Apr-15	3	50	0
10	Cephea cephea	26.7	11	7-Apr-15	3	50	0
10	Cephea cephea	26.7	12	8-Apr-15	3	50	0
10	Cephea cephea	26.7	13	9-Apr-15	3	50	0
10	Cephea cephea	26.7	14	10-Apr-15	3	50	0
10	Cephea cephea	26.7	15	11-Apr-15	3	50	0
10	Cephea cephea	26.7	16	12-Apr-15	3	50	0
10	Cephea cephea	26.7	17	13-Apr-15	3	50	0
10	Cephea cephea	26.7	18	14-Apr-15	3	50	0
10	Cephea cephea	26.7	19	15-Apr-15	3	50	0
10	Cephea cephea	26.7	20	16-Apr-15	3	50	0
10	Cephea cephea	26.7	21	17-Apr-15	3	50	0
10	Cephea cephea	26.7	22	18-Apr-15	3	50	0
10	Cephea cephea	26.7	23	19-Apr-15	4	50	1
10	Cephea cephea	26.7	0	27-Mar-15	4	50	0
10	Cephea cephea	26.7	1	28-Mar-15	4	50	0
10	Cephea cephea	26.7	2	29-Mar-15	4	50	0
10	Cephea cephea	26.7	3	30-Mar-15	4	50	0
10	Cephea cephea	26.7	4	31-Mar-15	4	50	0
10	Cephea cephea	26.7	5	1-Apr-15	4	50	0
10	Cephea cephea	26.7	6	2-Apr-15	4	50	0
10	Cephea cephea	26.7	7	3-Apr-15	4	50	0
10	Cephea cephea	26.7	8	4-Apr-15	4	50	0
10	Cephea cephea	26.7	9	5-Apr-15	4	50	0
10	Cephea cephea	26.7	10	6-Apr-15	4	50	0
10	Cephea cephea	26.7	11	7-Apr-15	4	50	0
10	Cephea cephea	26.7	12	8-Apr-15	4	50	0
10	Cephea cephea	26.7	13	9-Apr-15	4	50	0
10	Cephea cephea	26.7	14	10-Apr-15	4	50	0
10	Cephea cephea	26.7	15	11-Apr-15	4	50	0
10	Cephea cephea	26.7	16	12-Apr-15	4	50	0
10	Cephea cephea	26.7	17	13-Apr-15	4	50	0
10	Cephea cephea	26.7	18	14-Apr-15	4	50	0
10	Cephea cephea	26.7	19	15-Apr-15	4	50	0
10	Cephea cephea	26.7	20	16-Apr-15	4	50	0
10	Cephea cephea	26.7	21	17-Apr-15	4	50	0
10	Cephea cephea	26.7	22	18-Apr-15	4	50	0
10	Cephea cephea	26.7	23	19-Apr-15	4	50	1
10	Cephea cephea	26.7	0	27-Mar-15	5	50	0
10	Cephea cephea	26.7	1	28-Mar-15	5	50	0
10	Cephea cephea	26.7	2	29-Mar-15	5	50	0
10	Cephea cephea	26.7	3	30-Mar-15	5	50	0
10	Cephea cephea	26.7	4	31-Mar-15	5	50	0
10	Cephea cephea	26.7	5	1-Apr-15	5	50	0
10	Cephea cephea	26.7	6	2-Apr-15	5	50	0
10	Cephea cephea	26.7	7	3-Apr-15	5	50	0
10	Cephea cephea	26.7	8	4-Apr-15	5	50	0
10	Cephea cephea	26.7	9	5-Apr-15	5	50	0
10	Cephea cephea	26.7	10	6-Apr-15	5	50	0
10	Cephea cephea	26.7	11	7-Apr-15	5	50	0
10	Cephea cephea	26.7	12	8-Apr-15	5	50	0
10	Cephea cephea	26.7	13	9-Apr-15	5	50	0
10	Cephea cephea	26.7	14	10-Apr-15	5	50	0
10	Cephea cephea	26.7	15	11-Apr-15	5	50	0
10	Cephea cephea	26.7	16	12-Apr-15	5	50	0
10	Cephea cephea	26.7	17	13-Apr-15	5	50	0
10	Cephea cephea	26.7	18	14-Apr-15	5	50	0
10	Cephea cephea	26.7	19	15-Apr-15	5	50	0
10	Cephea cephea	26.7	20	16-Apr-15	5	50	0
10	Cephea cephea	26.7	21	17-Apr-15	5	50	0
10	Cephea cephea	26.7	22	18-Apr-15	5	50	0
10	Cephea cephea	26.7	23	19-Apr-15	5	50	0
10	Cephea cephea	26.7	24	20-Apr-15	5	50	0
10	Cephea cephea	26.7	25	21-Apr-15	5	50	1
10	Cephea cephea	26.7	0	27-Mar-15	6	50	0
10	Cephea cephea	26.7	1	28-Mar-15	6	50	0
10	Cephea cephea	26.7	2	29-Mar-15	6	50	0
10	Cephea cephea	26.7	3	30-Mar-15	6	50	0
10	Cephea cephea	26.7	4	31-Mar-15	6	50	0
10	Cephea cephea	26.7	5	1-Apr-15	6	50	0
10	Cephea cephea	26.7	6	2-Apr-15	6	50	0
10	Cephea cephea	26.7	7	3-Apr-15	6	50	0
10	Cephea cephea	26.7	8	4-Apr-15	6	50	0
10	Cephea cephea	26.7	9	5-Apr-15	6	50	0
10	Cephea cephea	26.7	10	6-Apr-15	6	50	0
10	Cephea cephea	26.7	11	7-Apr-15	6	50	0
10	Cephea cephea	26.7	12	8-Apr-15	6	50	0
10	Cephea cephea	26.7	13	9-Apr-15	6	50	0
10	Cephea cephea	26.7	14	10-Apr-15	6	50	0
10	Cephea cephea	26.7	15	11-Apr-15	6	50	0
10	Cephea cephea	26.7	16	12-Apr-15	6	50	0
10	Cephea cephea	26.7	17	13-Apr-15	6	50	0
10	Cephea cephea	26.7	18	14-Apr-15	6	50	0
10	Cephea cephea	26.7	19	15-Apr-15	6	50	1
10	Cephea cephea	26.7	0	27-Mar-15	7	50	0
10	Cephea cephea	26.7	1	28-Mar-15	7	50	0
10	Cephea cephea	26.7	2	29-Mar-15	7	50	0
10	Cephea cephea	26.7	3	30-Mar-15	7	50	0
10	Cephea cephea	26.7	4	31-Mar-15	7	50	0
10	Cephea cephea	26.7	5	1-Apr-15	7	50	0
10	Cephea cephea	26.7	6	2-Apr-15	7	50	0
10	Cephea cephea	26.7	7	3-Apr-15	7	50	0
10	Cephea cephea	26.7	8	4-Apr-15	7	50	0
10	Cephea cephea	26.7	9	5-Apr-15	7	50	0
10	Cephea cephea	26.7	10	6-Apr-15	7	50	0
10	Cephea cephea	26.7	11	7-Apr-15	7	50	0
10	Cephea cephea	26.7	12	8-Apr-15	7	50	0
10	Cephea cephea	26.7	13	9-Apr-15	7	50	0
10	Cephea cephea	26.7	14	10-Apr-15	7	50	0
10	Cephea cephea	26.7	15	11-Apr-15	7	50	0
10	Cephea cephea	26.7	16	12-Apr-15	7	50	0
10	Cephea cephea	26.7	17	13-Apr-15	7	50	0
10	Cephea cephea	26.7	18	14-Apr-15	7	50	0
10	Cephea cephea	26.7	19	15-Apr-15	7	50	0
10	Cephea cephea	26.7	20	16-Apr-15	7	50	1
10	Cephea cephea	26.7	0	27-Mar-15	8	50	0
10	Cephea cephea	26.7	1	28-Mar-15	8	50	0
10	Cephea cephea	26.7	2	29-Mar-15	8	50	0
10	Cephea cephea	26.7	3	30-Mar-15	8	50	0
10	Cephea cephea	26.7	4	31-Mar-15	8	50	0
10	Cephea cephea	26.7	5	1-Apr-15	8	50	0
10	Cephea cephea	26.7	6	2-Apr-15	8	50	0
10	Cephea cephea	26.7	7	3-Apr-15	8	50	0
10	Cephea cephea	26.7	8	4-Apr-15	8	50	0
10	Cephea cephea	26.7	9	5-Apr-15	8	50	0
10	Cephea cephea	26.7	10	6-Apr-15	8	50	0
10	Cephea cephea	26.7	11	7-Apr-15	8	50	0
10	Cephea cephea	26.7	12	8-Apr-15	8	50	0
10	Cephea cephea	26.7	13	9-Apr-15	8	50	0
10	Cephea cephea	26.7	14	10-Apr-15	8	50	0
10	Cephea cephea	26.7	15	11-Apr-15	8	50	0
10	Cephea cephea	26.7	16	12-Apr-15	8	50	0
10	Cephea cephea	26.7	17	13-Apr-15	8	50	0
10	Cephea cephea	26.7	18	14-Apr-15	8	50	0
10	Cephea cephea	26.7	19	15-Apr-15	8	50	0
10	Cephea cephea	26.7	20	16-Apr-15	8	50	1
10	Cephea cephea	26.7	0	27-Mar-15	9	50	0
10	Cephea cephea	26.7	1	28-Mar-15	9	50	0
10	Cephea cephea	26.7	2	29-Mar-15	9	50	0
10	Cephea cephea	26.7	3	30-Mar-15	9	50	0
10	Cephea cephea	26.7	4	31-Mar-15	9	50	0
10	Cephea cephea	26.7	5	1-Apr-15	9	50	0
10	Cephea cephea	26.7	6	2-Apr-15	9	50	0
10	Cephea cephea	26.7	7	3-Apr-15	9	50	0
10	Cephea cephea	26.7	8	4-Apr-15	9	50	0
10	Cephea cephea	26.7	9	5-Apr-15	9	50	0
10	Cephea cephea	26.7	10	6-Apr-15	9	50	0
10	Cephea cephea	26.7	11	7-Apr-15	9	50	0
10	Cephea cephea	26.7	12	8-Apr-15	9	50	0
10	Cephea cephea	26.7	13	9-Apr-15	9	50	0
10	Cephea cephea	26.7	14	10-Apr-15	9	50	0
10	Cephea cephea	26.7	15	11-Apr-15	9	50	0
10	Cephea cephea	26.7	16	12-Apr-15	9	50	0
10	Cephea cephea	26.7	17	13-Apr-15	9	50	0
10	Cephea cephea	26.7	18	14-Apr-15	9	50	0
10	Cephea cephea	26.7	19	15-Apr-15	9	50	0
10	Cephea cephea	26.7	20	16-Apr-15	9	50	0
10	Cephea cephea	26.7	21	17-Apr-15	9	50	0
10	Cephea cephea	26.7	22	18-Apr-15	9	50	0
10	Cephea cephea	26.7	23	19-Apr-15	9	50	0
10	Cephea cephea	26.7	24	20-Apr-15	9	50	0
10	Cephea cephea	26.7	25	21-Apr-15	9	50	1
10	Cephea cephea	26.7	0	27-Mar-15	10	50	0
10	Cephea cephea	26.7	1	28-Mar-15	10	50	0
10	Cephea cephea	26.7	2	29-Mar-15	10	50	0
10	Cephea cephea	26.7	3	30-Mar-15	10	50	0
10	Cephea cephea	26.7	4	31-Mar-15	10	50	0
10	Cephea cephea	26.7	5	1-Apr-15	10	50	0
10	Cephea cephea	26.7	6	2-Apr-15	10	50	0
10	Cephea cephea	26.7	7	3-Apr-15	10	50	0
10	Cephea cephea	26.7	8	4-Apr-15	10	50	0
10	Cephea cephea	26.7	9	5-Apr-15	10	50	0
10	Cephea cephea	26.7	10	6-Apr-15	10	50	0
10	Cephea cephea	26.7	11	7-Apr-15	10	50	0
10	Cephea cephea	26.7	12	8-Apr-15	10	50	0
10	Cephea cephea	26.7	13	9-Apr-15	10	50	0
10	Cephea cephea	26.7	14	10-Apr-15	10	50	0
10	Cephea cephea	26.7	15	11-Apr-15	10	50	0
10	Cephea cephea	26.7	16	12-Apr-15	10	50	0
10	Cephea cephea	26.7	17	13-Apr-15	10	50	0
10	Cephea cephea	26.7	18	14-Apr-15	10	50	0
10	Cephea cephea	26.7	19	15-Apr-15	10	50	0
10	Cephea cephea	26.7	20	16-Apr-15	10	50	0
10	Cephea cephea	26.7	21	17-Apr-15	10	50	0
10	Cephea cephea	26.7	22	18-Apr-15	10	50	1
10	Cephea cephea	26.7	0	27-Mar-15	1	0	0
10	Cephea cephea	26.7	1	28-Mar-15	1	0	0
10	Cephea cephea	26.7	2	29-Mar-15	1	0	0
10	Cephea cephea	26.7	3	30-Mar-15	1	0	0
10	Cephea cephea	26.7	4	31-Mar-15	1	0	0
10	Cephea cephea	26.7	5	1-Apr-15	1	0	0
10	Cephea cephea	26.7	6	2-Apr-15	1	0	0
10	Cephea cephea	26.7	7	3-Apr-15	1	0	0
10	Cephea cephea	26.7	8	4-Apr-15	1	0	0
10	Cephea cephea	26.7	9	5-Apr-15	1	0	0
10	Cephea cephea	26.7	10	6-Apr-15	1	0	0
10	Cephea cephea	26.7	11	7-Apr-15	1	0	0
10	Cephea cephea	26.7	12	8-Apr-15	1	0	1
10	Cephea cephea	26.7	0	27-Mar-15	2	0	0
10	Cephea cephea	26.7	1	28-Mar-15	2	0	0
10	Cephea cephea	26.7	2	29-Mar-15	2	0	0
10	Cephea cephea	26.7	3	30-Mar-15	2	0	0
10	Cephea cephea	26.7	4	31-Mar-15	2	0	0
10	Cephea cephea	26.7	5	1-Apr-15	2	0	0
10	Cephea cephea	26.7	6	2-Apr-15	2	0	0
10	Cephea cephea	26.7	7	3-Apr-15	2	0	0
10	Cephea cephea	26.7	8	4-Apr-15	2	0	0
10	Cephea cephea	26.7	9	5-Apr-15	2	0	0
10	Cephea cephea	26.7	10	6-Apr-15	2	0	0
10	Cephea cephea	26.7	11	7-Apr-15	2	0	0
10	Cephea cephea	26.7	12	8-Apr-15	2	0	0
10	Cephea cephea	26.7	13	9-Apr-15	2	0	0
10	Cephea cephea	26.7	14	10-Apr-15	2	0	0
10	Cephea cephea	26.7	15	11-Apr-15	2	0	0
10	Cephea cephea	26.7	16	12-Apr-15	2	0	0
10	Cephea cephea	26.7	17	13-Apr-15	2	0	0
10	Cephea cephea	26.7	18	14-Apr-15	2	0	0
10	Cephea cephea	26.7	19	15-Apr-15	2	0	0
10	Cephea cephea	26.7	20	16-Apr-15	2	0	0
10	Cephea cephea	26.7	21	17-Apr-15	2	0	0
10	Cephea cephea	26.7	22	18-Apr-15	2	0	0
10	Cephea cephea	26.7	23	19-Apr-15	2	0	0
10	Cephea cephea	26.7	24	20-Apr-15	2	0	0
10	Cephea cephea	26.7	25	21-Apr-15	2	0	0
10	Cephea cephea	26.7	26	22-Apr-15	2	0	0
10	Cephea cephea	26.7	27	23-Apr-15	2	0	0
10	Cephea cephea	26.7	0	27-Mar-15	3	0	0
10	Cephea cephea	26.7	1	28-Mar-15	3	0	0
10	Cephea cephea	26.7	2	29-Mar-15	3	0	0
10	Cephea cephea	26.7	3	30-Mar-15	3	0	0
10	Cephea cephea	26.7	4	31-Mar-15	3	0	0
10	Cephea cephea	26.7	5	1-Apr-15	3	0	0
10	Cephea cephea	26.7	6	2-Apr-15	3	0	0
10	Cephea cephea	26.7	7	3-Apr-15	3	0	0
10	Cephea cephea	26.7	8	4-Apr-15	3	0	0
10	Cephea cephea	26.7	9	5-Apr-15	3	0	0
10	Cephea cephea	26.7	10	6-Apr-15	3	0	0
10	Cephea cephea	26.7	11	7-Apr-15	3	0	0
10	Cephea cephea	26.7	12	8-Apr-15	3	0	0
10	Cephea cephea	26.7	13	9-Apr-15	3	0	0
10	Cephea cephea	26.7	14	10-Apr-15	3	0	0
10	Cephea cephea	26.7	15	11-Apr-15	3	0	0
10	Cephea cephea	26.7	16	12-Apr-15	3	0	0
10	Cephea cephea	26.7	17	13-Apr-15	3	0	0
10	Cephea cephea	26.7	18	14-Apr-15	3	0	0
10	Cephea cephea	26.7	19	15-Apr-15	3	0	0
10	Cephea cephea	26.7	20	16-Apr-15	3	0	0
10	Cephea cephea	26.7	21	17-Apr-15	3	0	0
10	Cephea cephea	26.7	22	18-Apr-15	3	0	0
10	Cephea cephea	26.7	23	19-Apr-15	3	0	0
10	Cephea cephea	26.7	24	20-Apr-15	3	0	0
10	Cephea cephea	26.7	25	21-Apr-15	3	0	0
10	Cephea cephea	26.7	26	22-Apr-15	3	0	0
10	Cephea cephea	26.7	27	23-Apr-15	3	0	0
10	Cephea cephea	26.7	0	27-Mar-15	4	0	0
10	Cephea cephea	26.7	1	28-Mar-15	4	0	0
10	Cephea cephea	26.7	2	29-Mar-15	4	0	0
10	Cephea cephea	26.7	3	30-Mar-15	4	0	0
10	Cephea cephea	26.7	4	31-Mar-15	4	0	0
10	Cephea cephea	26.7	5	1-Apr-15	4	0	0
10	Cephea cephea	26.7	6	2-Apr-15	4	0	0
10	Cephea cephea	26.7	7	3-Apr-15	4	0	0
10	Cephea cephea	26.7	8	4-Apr-15	4	0	0
10	Cephea cephea	26.7	9	5-Apr-15	4	0	0
10	Cephea cephea	26.7	10	6-Apr-15	4	0	0
10	Cephea cephea	26.7	11	7-Apr-15	4	0	0
10	Cephea cephea	26.7	12	8-Apr-15	4	0	0
10	Cephea cephea	26.7	13	9-Apr-15	4	0	0
10	Cephea cephea	26.7	14	10-Apr-15	4	0	0
10	Cephea cephea	26.7	15	11-Apr-15	4	0	0
10	Cephea cephea	26.7	16	12-Apr-15	4	0	0
10	Cephea cephea	26.7	17	13-Apr-15	4	0	0
10	Cephea cephea	26.7	18	14-Apr-15	4	0	0
10	Cephea cephea	26.7	19	15-Apr-15	4	0	0
10	Cephea cephea	26.7	20	16-Apr-15	4	0	0
10	Cephea cephea	26.7	21	17-Apr-15	4	0	0
10	Cephea cephea	26.7	22	18-Apr-15	4	0	0
10	Cephea cephea	26.7	23	19-Apr-15	4	0	0
10	Cephea cephea	26.7	24	20-Apr-15	4	0	0
10	Cephea cephea	26.7	25	21-Apr-15	4	0	0
10	Cephea cephea	26.7	26	22-Apr-15	4	0	0
10	Cephea cephea	26.7	27	23-Apr-15	4	0	0
10	Cephea cephea	26.7	0	27-Mar-15	5	0	0
10	Cephea cephea	26.7	1	28-Mar-15	5	0	0
10	Cephea cephea	26.7	2	29-Mar-15	5	0	0
10	Cephea cephea	26.7	3	30-Mar-15	5	0	0
10	Cephea cephea	26.7	4	31-Mar-15	5	0	0
10	Cephea cephea	26.7	5	1-Apr-15	5	0	0
10	Cephea cephea	26.7	6	2-Apr-15	5	0	0
10	Cephea cephea	26.7	7	3-Apr-15	5	0	0
10	Cephea cephea	26.7	8	4-Apr-15	5	0	0
10	Cephea cephea	26.7	9	5-Apr-15	5	0	0
10	Cephea cephea	26.7	10	6-Apr-15	5	0	0
10	Cephea cephea	26.7	11	7-Apr-15	5	0	0
10	Cephea cephea	26.7	12	8-Apr-15	5	0	0
10	Cephea cephea	26.7	13	9-Apr-15	5	0	0
10	Cephea cephea	26.7	14	10-Apr-15	5	0	0
10	Cephea cephea	26.7	15	11-Apr-15	5	0	0
10	Cephea cephea	26.7	16	12-Apr-15	5	0	0
10	Cephea cephea	26.7	17	13-Apr-15	5	0	0
10	Cephea cephea	26.7	18	14-Apr-15	5	0	0
10	Cephea cephea	26.7	19	15-Apr-15	5	0	0
10	Cephea cephea	26.7	20	16-Apr-15	5	0	0
10	Cephea cephea	26.7	21	17-Apr-15	5	0	0
10	Cephea cephea	26.7	22	18-Apr-15	5	0	0
10	Cephea cephea	26.7	23	19-Apr-15	5	0	0
10	Cephea cephea	26.7	24	20-Apr-15	5	0	0
10	Cephea cephea	26.7	25	21-Apr-15	5	0	0
10	Cephea cephea	26.7	26	22-Apr-15	5	0	0
10	Cephea cephea	26.7	27	23-Apr-15	5	0	0
10	Cephea cephea	26.7	0	27-Mar-15	6	0	0
10	Cephea cephea	26.7	1	28-Mar-15	6	0	0
10	Cephea cephea	26.7	2	29-Mar-15	6	0	0
10	Cephea cephea	26.7	3	30-Mar-15	6	0	0
10	Cephea cephea	26.7	4	31-Mar-15	6	0	0
10	Cephea cephea	26.7	5	1-Apr-15	6	0	0
10	Cephea cephea	26.7	6	2-Apr-15	6	0	0
10	Cephea cephea	26.7	7	3-Apr-15	6	0	0
10	Cephea cephea	26.7	8	4-Apr-15	6	0	0
10	Cephea cephea	26.7	9	5-Apr-15	6	0	0
10	Cephea cephea	26.7	10	6-Apr-15	6	0	0
10	Cephea cephea	26.7	11	7-Apr-15	6	0	0
10	Cephea cephea	26.7	12	8-Apr-15	6	0	0
10	Cephea cephea	26.7	13	9-Apr-15	6	0	0
10	Cephea cephea	26.7	14	10-Apr-15	6	0	0
10	Cephea cephea	26.7	15	11-Apr-15	6	0	0
10	Cephea cephea	26.7	16	12-Apr-15	6	0	0
10	Cephea cephea	26.7	17	13-Apr-15	6	0	0
10	Cephea cephea	26.7	18	14-Apr-15	6	0	0
10	Cephea cephea	26.7	19	15-Apr-15	6	0	0
10	Cephea cephea	26.7	20	16-Apr-15	6	0	0
10	Cephea cephea	26.7	21	17-Apr-15	6	0	0
10	Cephea cephea	26.7	22	18-Apr-15	6	0	0
10	Cephea cephea	26.7	23	19-Apr-15	6	0	0
10	Cephea cephea	26.7	24	20-Apr-15	6	0	0
10	Cephea cephea	26.7	25	21-Apr-15	6	0	0
10	Cephea cephea	26.7	26	22-Apr-15	6	0	0
10	Cephea cephea	26.7	27	23-Apr-15	6	0	0
10	Cephea cephea	26.7	0	27-Mar-15	7	0	0
10	Cephea cephea	26.7	1	28-Mar-15	7	0	0
10	Cephea cephea	26.7	2	29-Mar-15	7	0	0
10	Cephea cephea	26.7	3	30-Mar-15	7	0	0
10	Cephea cephea	26.7	4	31-Mar-15	7	0	0
10	Cephea cephea	26.7	5	1-Apr-15	7	0	0
10	Cephea cephea	26.7	6	2-Apr-15	7	0	0
10	Cephea cephea	26.7	7	3-Apr-15	7	0	0
10	Cephea cephea	26.7	8	4-Apr-15	7	0	0
10	Cephea cephea	26.7	9	5-Apr-15	7	0	0
10	Cephea cephea	26.7	10	6-Apr-15	7	0	0
10	Cephea cephea	26.7	11	7-Apr-15	7	0	0
10	Cephea cephea	26.7	12	8-Apr-15	7	0	0
10	Cephea cephea	26.7	13	9-Apr-15	7	0	0
10	Cephea cephea	26.7	14	10-Apr-15	7	0	0
10	Cephea cephea	26.7	15	11-Apr-15	7	0	0
10	Cephea cephea	26.7	16	12-Apr-15	7	0	0
10	Cephea cephea	26.7	17	13-Apr-15	7	0	0
10	Cephea cephea	26.7	18	14-Apr-15	7	0	0
10	Cephea cephea	26.7	19	15-Apr-15	7	0	0
10	Cephea cephea	26.7	20	16-Apr-15	7	0	0
10	Cephea cephea	26.7	21	17-Apr-15	7	0	0
10	Cephea cephea	26.7	22	18-Apr-15	7	0	0
10	Cephea cephea	26.7	23	19-Apr-15	7	0	0
10	Cephea cephea	26.7	24	20-Apr-15	7	0	0
10	Cephea cephea	26.7	25	21-Apr-15	7	0	0
10	Cephea cephea	26.7	26	22-Apr-15	7	0	0
10	Cephea cephea	26.7	27	23-Apr-15	7	0	0
10	Cephea cephea	26.7	0	27-Mar-15	8	0	0
10	Cephea cephea	26.7	1	28-Mar-15	8	0	0
10	Cephea cephea	26.7	2	29-Mar-15	8	0	0
10	Cephea cephea	26.7	3	30-Mar-15	8	0	0
10	Cephea cephea	26.7	4	31-Mar-15	8	0	0
10	Cephea cephea	26.7	5	1-Apr-15	8	0	0
10	Cephea cephea	26.7	6	2-Apr-15	8	0	0
10	Cephea cephea	26.7	7	3-Apr-15	8	0	0
10	Cephea cephea	26.7	8	4-Apr-15	8	0	0
10	Cephea cephea	26.7	9	5-Apr-15	8	0	0
10	Cephea cephea	26.7	10	6-Apr-15	8	0	0
10	Cephea cephea	26.7	11	7-Apr-15	8	0	0
10	Cephea cephea	26.7	12	8-Apr-15	8	0	0
10	Cephea cephea	26.7	13	9-Apr-15	8	0	0
10	Cephea cephea	26.7	14	10-Apr-15	8	0	0
10	Cephea cephea	26.7	15	11-Apr-15	8	0	0
10	Cephea cephea	26.7	16	12-Apr-15	8	0	0
10	Cephea cephea	26.7	17	13-Apr-15	8	0	0
10	Cephea cephea	26.7	18	14-Apr-15	8	0	0
10	Cephea cephea	26.7	19	15-Apr-15	8	0	0
10	Cephea cephea	26.7	20	16-Apr-15	8	0	0
10	Cephea cephea	26.7	21	17-Apr-15	8	0	0
10	Cephea cephea	26.7	22	18-Apr-15	8	0	0
10	Cephea cephea	26.7	23	19-Apr-15	8	0	0
10	Cephea cephea	26.7	24	20-Apr-15	8	0	0
10	Cephea cephea	26.7	25	21-Apr-15	8	0	0
10	Cephea cephea	26.7	26	22-Apr-15	8	0	0
10	Cephea cephea	26.7	27	23-Apr-15	8	0	0
10	Cephea cephea	26.7	0	27-Mar-15	9	0	0
10	Cephea cephea	26.7	1	28-Mar-15	9	0	0
10	Cephea cephea	26.7	2	29-Mar-15	9	0	0
10	Cephea cephea	26.7	3	30-Mar-15	9	0	0
10	Cephea cephea	26.7	4	31-Mar-15	9	0	0
10	Cephea cephea	26.7	5	1-Apr-15	9	0	0
10	Cephea cephea	26.7	6	2-Apr-15	9	0	0
10	Cephea cephea	26.7	7	3-Apr-15	9	0	0
10	Cephea cephea	26.7	8	4-Apr-15	9	0	0
10	Cephea cephea	26.7	9	5-Apr-15	9	0	0
10	Cephea cephea	26.7	10	6-Apr-15	9	0	0
10	Cephea cephea	26.7	11	7-Apr-15	9	0	0
10	Cephea cephea	26.7	12	8-Apr-15	9	0	0
10	Cephea cephea	26.7	13	9-Apr-15	9	0	0
10	Cephea cephea	26.7	14	10-Apr-15	9	0	0
10	Cephea cephea	26.7	15	11-Apr-15	9	0	0
10	Cephea cephea	26.7	16	12-Apr-15	9	0	0
10	Cephea cephea	26.7	17	13-Apr-15	9	0	0
10	Cephea cephea	26.7	18	14-Apr-15	9	0	0
10	Cephea cephea	26.7	19	15-Apr-15	9	0	0
10	Cephea cephea	26.7	20	16-Apr-15	9	0	0
10	Cephea cephea	26.7	21	17-Apr-15	9	0	0
10	Cephea cephea	26.7	22	18-Apr-15	9	0	0
10	Cephea cephea	26.7	23	19-Apr-15	9	0	0
10	Cephea cephea	26.7	24	20-Apr-15	9	0	0
10	Cephea cephea	26.7	25	21-Apr-15	9	0	0
10	Cephea cephea	26.7	26	22-Apr-15	9	0	0
10	Cephea cephea	26.7	27	23-Apr-15	9	0	0
10	Cephea cephea	26.7	0	27-Mar-15	10	0	0
10	Cephea cephea	26.7	1	28-Mar-15	10	0	0
10	Cephea cephea	26.7	2	29-Mar-15	10	0	0
10	Cephea cephea	26.7	3	30-Mar-15	10	0	0
10	Cephea cephea	26.7	4	31-Mar-15	10	0	0
10	Cephea cephea	26.7	5	1-Apr-15	10	0	0
10	Cephea cephea	26.7	6	2-Apr-15	10	0	0
10	Cephea cephea	26.7	7	3-Apr-15	10	0	0
10	Cephea cephea	26.7	8	4-Apr-15	10	0	0
10	Cephea cephea	26.7	9	5-Apr-15	10	0	0
10	Cephea cephea	26.7	10	6-Apr-15	10	0	0
10	Cephea cephea	26.7	11	7-Apr-15	10	0	0
10	Cephea cephea	26.7	12	8-Apr-15	10	0	0
10	Cephea cephea	26.7	13	9-Apr-15	10	0	0
10	Cephea cephea	26.7	14	10-Apr-15	10	0	0
10	Cephea cephea	26.7	15	11-Apr-15	10	0	0
10	Cephea cephea	26.7	16	12-Apr-15	10	0	0
10	Cephea cephea	26.7	17	13-Apr-15	10	0	0
10	Cephea cephea	26.7	18	14-Apr-15	10	0	0
10	Cephea cephea	26.7	19	15-Apr-15	10	0	0
10	Cephea cephea	26.7	20	16-Apr-15	10	0	0
10	Cephea cephea	26.7	21	17-Apr-15	10	0	0
10	Cephea cephea	26.7	22	18-Apr-15	10	0	0
10	Cephea cephea	26.7	23	19-Apr-15	10	0	0
10	Cephea cephea	26.7	24	20-Apr-15	10	0	0
10	Cephea cephea	26.7	25	21-Apr-15	10	0	0
10	Cephea cephea	26.7	26	22-Apr-15	10	0	0
10	Cephea cephea	26.7	27	23-Apr-15	10	0	0
10	Cephea cephea	26.7	0	27-Mar-15	12	0	0
10	Cephea cephea	26.7	1	28-Mar-15	12	0	0
10	Cephea cephea	26.7	2	29-Mar-15	12	0	0
10	Cephea cephea	26.7	3	30-Mar-15	12	0	0
10	Cephea cephea	26.7	4	31-Mar-15	12	0	0
10	Cephea cephea	26.7	5	1-Apr-15	12	0	0
10	Cephea cephea	26.7	6	2-Apr-15	12	0	0
10	Cephea cephea	26.7	7	3-Apr-15	12	0	0
10	Cephea cephea	26.7	8	4-Apr-15	12	0	0
10	Cephea cephea	26.7	9	5-Apr-15	12	0	0
10	Cephea cephea	26.7	10	6-Apr-15	12	0	0
10	Cephea cephea	26.7	11	7-Apr-15	12	0	0
10	Cephea cephea	26.7	12	8-Apr-15	12	0	0
10	Cephea cephea	26.7	13	9-Apr-15	12	0	0
10	Cephea cephea	26.7	14	10-Apr-15	12	0	0
10	Cephea cephea	26.7	15	11-Apr-15	12	0	0
10	Cephea cephea	26.7	16	12-Apr-15	12	0	0
10	Cephea cephea	26.7	17	13-Apr-15	12	0	0
10	Cephea cephea	26.7	18	14-Apr-15	12	0	0
10	Cephea cephea	26.7	19	15-Apr-15	12	0	0
10	Cephea cephea	26.7	20	16-Apr-15	12	0	0
10	Cephea cephea	26.7	21	17-Apr-15	12	0	0
10	Cephea cephea	26.7	22	18-Apr-15	12	0	0
10	Cephea cephea	26.7	23	19-Apr-15	12	0	0
10	Cephea cephea	26.7	24	20-Apr-15	12	0	0
10	Cephea cephea	26.7	25	21-Apr-15	12	0	0
10	Cephea cephea	26.7	26	22-Apr-15	12	0	0
10	Cephea cephea	26.7	27	23-Apr-15	12	0	0
10	Cephea cephea	26.7	0	27-Mar-15	13	0	0
10	Cephea cephea	26.7	1	28-Mar-15	13	0	0
10	Cephea cephea	26.7	2	29-Mar-15	13	0	0
10	Cephea cephea	26.7	3	30-Mar-15	13	0	0
10	Cephea cephea	26.7	4	31-Mar-15	13	0	0
10	Cephea cephea	26.7	5	1-Apr-15	13	0	0
10	Cephea cephea	26.7	6	2-Apr-15	13	0	0
10	Cephea cephea	26.7	7	3-Apr-15	13	0	0
10	Cephea cephea	26.7	8	4-Apr-15	13	0	0
10	Cephea cephea	26.7	9	5-Apr-15	13	0	0
10	Cephea cephea	26.7	10	6-Apr-15	13	0	0
10	Cephea cephea	26.7	11	7-Apr-15	13	0	0
10	Cephea cephea	26.7	12	8-Apr-15	13	0	0
10	Cephea cephea	26.7	13	9-Apr-15	13	0	0
10	Cephea cephea	26.7	14	10-Apr-15	13	0	0
10	Cephea cephea	26.7	15	11-Apr-15	13	0	0
10	Cephea cephea	26.7	16	12-Apr-15	13	0	0
10	Cephea cephea	26.7	17	13-Apr-15	13	0	0
10	Cephea cephea	26.7	18	14-Apr-15	13	0	0
10	Cephea cephea	26.7	19	15-Apr-15	13	0	0
10	Cephea cephea	26.7	20	16-Apr-15	13	0	0
10	Cephea cephea	26.7	21	17-Apr-15	13	0	0
10	Cephea cephea	26.7	22	18-Apr-15	13	0	0
10	Cephea cephea	26.7	23	19-Apr-15	13	0	0
10	Cephea cephea	26.7	24	20-Apr-15	13	0	0
10	Cephea cephea	26.7	25	21-Apr-15	13	0	0
10	Cephea cephea	26.7	26	22-Apr-15	13	0	0
10	Cephea cephea	26.7	27	23-Apr-15	13	0	0
10	Cephea cephea	26.7	0	27-Mar-15	14	0	0
10	Cephea cephea	26.7	1	28-Mar-15	14	0	0
10	Cephea cephea	26.7	2	29-Mar-15	14	0	0
10	Cephea cephea	26.7	3	30-Mar-15	14	0	0
10	Cephea cephea	26.7	4	31-Mar-15	14	0	0
10	Cephea cephea	26.7	5	1-Apr-15	14	0	0
10	Cephea cephea	26.7	6	2-Apr-15	14	0	0
10	Cephea cephea	26.7	7	3-Apr-15	14	0	0
10	Cephea cephea	26.7	8	4-Apr-15	14	0	0
10	Cephea cephea	26.7	9	5-Apr-15	14	0	0
10	Cephea cephea	26.7	10	6-Apr-15	14	0	0
10	Cephea cephea	26.7	11	7-Apr-15	14	0	0
10	Cephea cephea	26.7	12	8-Apr-15	14	0	0
10	Cephea cephea	26.7	13	9-Apr-15	14	0	0
10	Cephea cephea	26.7	14	10-Apr-15	14	0	0
10	Cephea cephea	26.7	15	11-Apr-15	14	0	0
10	Cephea cephea	26.7	16	12-Apr-15	14	0	0
10	Cephea cephea	26.7	17	13-Apr-15	14	0	0
10	Cephea cephea	26.7	18	14-Apr-15	14	0	0
10	Cephea cephea	26.7	19	15-Apr-15	14	0	0
10	Cephea cephea	26.7	20	16-Apr-15	14	0	0
10	Cephea cephea	26.7	21	17-Apr-15	14	0	0
10	Cephea cephea	26.7	22	18-Apr-15	14	0	0
10	Cephea cephea	26.7	23	19-Apr-15	14	0	0
10	Cephea cephea	26.7	24	20-Apr-15	14	0	0
10	Cephea cephea	26.7	25	21-Apr-15	14	0	0
10	Cephea cephea	26.7	26	22-Apr-15	14	0	0
10	Cephea cephea	26.7	27	23-Apr-15	14	0	0
12	Chrysaora achlyos	22	0	21-Apr-15	1	50	0
12	Chrysaora achlyos	22	1	22-Apr-15	1	50	0
12	Chrysaora achlyos	22	2	23-Apr-15	1	50	0
12	Chrysaora achlyos	22	3	24-Apr-15	1	50	0
12	Chrysaora achlyos	22	4	25-Apr-15	1	50	0
12	Chrysaora achlyos	22	5	26-Apr-15	1	50	1
12	Chrysaora achlyos	22	0	21-Apr-15	2	50	0
12	Chrysaora achlyos	22	1	22-Apr-15	2	50	0
12	Chrysaora achlyos	22	2	23-Apr-15	2	50	0
12	Chrysaora achlyos	22	3	24-Apr-15	2	50	0
12	Chrysaora achlyos	22	4	25-Apr-15	2	50	0
12	Chrysaora achlyos	22	5	26-Apr-15	2	50	1
12	Chrysaora achlyos	22	0	21-Apr-15	3	50	0
12	Chrysaora achlyos	22	1	22-Apr-15	3	50	0
12	Chrysaora achlyos	22	2	23-Apr-15	3	50	0
12	Chrysaora achlyos	22	3	24-Apr-15	3	50	0
12	Chrysaora achlyos	22	4	25-Apr-15	3	50	0
12	Chrysaora achlyos	22	5	26-Apr-15	3	50	1
12	Chrysaora achlyos	22	0	21-Apr-15	4	50	0
12	Chrysaora achlyos	22	1	22-Apr-15	4	50	0
12	Chrysaora achlyos	22	2	23-Apr-15	4	50	0
12	Chrysaora achlyos	22	3	24-Apr-15	4	50	0
12	Chrysaora achlyos	22	4	25-Apr-15	4	50	0
12	Chrysaora achlyos	22	5	26-Apr-15	4	50	0
12	Chrysaora achlyos	22	6	27-Apr-15	4	50	1
12	Chrysaora achlyos	22	0	21-Apr-15	5	50	0
12	Chrysaora achlyos	22	1	22-Apr-15	5	50	0
12	Chrysaora achlyos	22	2	23-Apr-15	5	50	0
12	Chrysaora achlyos	22	3	24-Apr-15	5	50	0
12	Chrysaora achlyos	22	4	25-Apr-15	5	50	0
12	Chrysaora achlyos	22	5	26-Apr-15	5	50	1
12	Chrysaora achlyos	22	0	21-Apr-15	6	50	0
12	Chrysaora achlyos	22	1	22-Apr-15	6	50	0
12	Chrysaora achlyos	22	2	23-Apr-15	6	50	0
12	Chrysaora achlyos	22	3	24-Apr-15	6	50	0
12	Chrysaora achlyos	22	4	25-Apr-15	6	50	0
12	Chrysaora achlyos	22	5	26-Apr-15	6	50	0
12	Chrysaora achlyos	22	6	27-Apr-15	6	50	0
12	Chrysaora achlyos	22	7	28-Apr-15	6	50	1
12	Chrysaora achlyos	22	0	21-Apr-15	1	0	0
12	Chrysaora achlyos	22	1	22-Apr-15	1	0	0
12	Chrysaora achlyos	22	2	23-Apr-15	1	0	0
12	Chrysaora achlyos	22	3	24-Apr-15	1	0	0
12	Chrysaora achlyos	22	4	25-Apr-15	1	0	0
12	Chrysaora achlyos	22	5	26-Apr-15	1	0	0
12	Chrysaora achlyos	22	6	27-Apr-15	1	0	0
12	Chrysaora achlyos	22	7	28-Apr-15	1	0	0
12	Chrysaora achlyos	22	8	29-Apr-15	1	0	0
12	Chrysaora achlyos	22	9	30-Apr-15	1	0	0
12	Chrysaora achlyos	22	10	1-May-15	1	0	0
12	Chrysaora achlyos	22	11	2-May-15	1	0	0
12	Chrysaora achlyos	22	12	3-May-15	1	0	0
12	Chrysaora achlyos	22	13	4-May-15	1	0	0
12	Chrysaora achlyos	22	14	5-May-15	1	0	0
12	Chrysaora achlyos	22	15	6-May-15	1	0	0
12	Chrysaora achlyos	22	16	7-May-15	1	0	0
12	Chrysaora achlyos	22	17	8-May-15	1	0	0
12	Chrysaora achlyos	22	18	9-May-15	1	0	0
12	Chrysaora achlyos	22	19	10-May-15	1	0	0
12	Chrysaora achlyos	22	20	11-May-15	1	0	0
12	Chrysaora achlyos	22	0	21-Apr-15	2	0	0
12	Chrysaora achlyos	22	1	22-Apr-15	2	0	0
12	Chrysaora achlyos	22	2	23-Apr-15	2	0	0
12	Chrysaora achlyos	22	3	24-Apr-15	2	0	0
12	Chrysaora achlyos	22	4	25-Apr-15	2	0	0
12	Chrysaora achlyos	22	5	26-Apr-15	2	0	0
12	Chrysaora achlyos	22	6	27-Apr-15	2	0	0
12	Chrysaora achlyos	22	7	28-Apr-15	2	0	0
12	Chrysaora achlyos	22	8	29-Apr-15	2	0	0
12	Chrysaora achlyos	22	9	30-Apr-15	2	0	0
12	Chrysaora achlyos	22	10	1-May-15	2	0	0
12	Chrysaora achlyos	22	11	2-May-15	2	0	0
12	Chrysaora achlyos	22	12	3-May-15	2	0	0
12	Chrysaora achlyos	22	13	4-May-15	2	0	0
12	Chrysaora achlyos	22	14	5-May-15	2	0	0
12	Chrysaora achlyos	22	15	6-May-15	2	0	0
12	Chrysaora achlyos	22	16	7-May-15	2	0	0
12	Chrysaora achlyos	22	17	8-May-15	2	0	0
12	Chrysaora achlyos	22	18	9-May-15	2	0	0
12	Chrysaora achlyos	22	19	10-May-15	2	0	0
12	Chrysaora achlyos	22	20	11-May-15	2	0	0
12	Chrysaora achlyos	22	0	21-Apr-15	3	0	0
12	Chrysaora achlyos	22	1	22-Apr-15	3	0	0
12	Chrysaora achlyos	22	2	23-Apr-15	3	0	0
12	Chrysaora achlyos	22	3	24-Apr-15	3	0	0
12	Chrysaora achlyos	22	4	25-Apr-15	3	0	0
12	Chrysaora achlyos	22	5	26-Apr-15	3	0	0
12	Chrysaora achlyos	22	6	27-Apr-15	3	0	0
12	Chrysaora achlyos	22	7	28-Apr-15	3	0	0
12	Chrysaora achlyos	22	8	29-Apr-15	3	0	0
12	Chrysaora achlyos	22	9	30-Apr-15	3	0	0
12	Chrysaora achlyos	22	10	1-May-15	3	0	0
12	Chrysaora achlyos	22	11	2-May-15	3	0	0
12	Chrysaora achlyos	22	12	3-May-15	3	0	0
12	Chrysaora achlyos	22	13	4-May-15	3	0	0
12	Chrysaora achlyos	22	14	5-May-15	3	0	0
12	Chrysaora achlyos	22	15	6-May-15	3	0	0
12	Chrysaora achlyos	22	16	7-May-15	3	0	0
12	Chrysaora achlyos	22	17	8-May-15	3	0	0
12	Chrysaora achlyos	22	18	9-May-15	3	0	0
12	Chrysaora achlyos	22	19	10-May-15	3	0	0
12	Chrysaora achlyos	22	20	11-May-15	3	0	0
12	Chrysaora achlyos	22	0	21-Apr-15	4	0	0
12	Chrysaora achlyos	22	1	22-Apr-15	4	0	0
12	Chrysaora achlyos	22	2	23-Apr-15	4	0	0
12	Chrysaora achlyos	22	3	24-Apr-15	4	0	0
12	Chrysaora achlyos	22	4	25-Apr-15	4	0	0
12	Chrysaora achlyos	22	5	26-Apr-15	4	0	0
12	Chrysaora achlyos	22	6	27-Apr-15	4	0	0
12	Chrysaora achlyos	22	7	28-Apr-15	4	0	0
12	Chrysaora achlyos	22	8	29-Apr-15	4	0	0
12	Chrysaora achlyos	22	9	30-Apr-15	4	0	0
12	Chrysaora achlyos	22	10	1-May-15	4	0	0
12	Chrysaora achlyos	22	11	2-May-15	4	0	0
12	Chrysaora achlyos	22	12	3-May-15	4	0	0
12	Chrysaora achlyos	22	13	4-May-15	4	0	0
12	Chrysaora achlyos	22	14	5-May-15	4	0	0
12	Chrysaora achlyos	22	15	6-May-15	4	0	0
12	Chrysaora achlyos	22	16	7-May-15	4	0	0
12	Chrysaora achlyos	22	17	8-May-15	4	0	0
12	Chrysaora achlyos	22	18	9-May-15	4	0	0
12	Chrysaora achlyos	22	19	10-May-15	4	0	0
12	Chrysaora achlyos	22	20	11-May-15	4	0	0
12	Chrysaora achlyos	22	0	21-Apr-15	5	0	0
12	Chrysaora achlyos	22	1	22-Apr-15	5	0	0
12	Chrysaora achlyos	22	2	23-Apr-15	5	0	0
12	Chrysaora achlyos	22	3	24-Apr-15	5	0	0
12	Chrysaora achlyos	22	4	25-Apr-15	5	0	0
12	Chrysaora achlyos	22	5	26-Apr-15	5	0	0
12	Chrysaora achlyos	22	6	27-Apr-15	5	0	0
12	Chrysaora achlyos	22	7	28-Apr-15	5	0	0
12	Chrysaora achlyos	22	8	29-Apr-15	5	0	0
12	Chrysaora achlyos	22	9	30-Apr-15	5	0	0
12	Chrysaora achlyos	22	10	1-May-15	5	0	0
12	Chrysaora achlyos	22	11	2-May-15	5	0	0
12	Chrysaora achlyos	22	12	3-May-15	5	0	0
12	Chrysaora achlyos	22	13	4-May-15	5	0	0
12	Chrysaora achlyos	22	14	5-May-15	5	0	0
12	Chrysaora achlyos	22	15	6-May-15	5	0	0
12	Chrysaora achlyos	22	16	7-May-15	5	0	0
12	Chrysaora achlyos	22	17	8-May-15	5	0	0
12	Chrysaora achlyos	22	18	9-May-15	5	0	0
12	Chrysaora achlyos	22	19	10-May-15	5	0	0
12	Chrysaora achlyos	22	20	11-May-15	5	0	0
12	Chrysaora achlyos	22	0	21-Apr-15	6	0	0
12	Chrysaora achlyos	22	1	22-Apr-15	6	0	0
12	Chrysaora achlyos	22	2	23-Apr-15	6	0	0
12	Chrysaora achlyos	22	3	24-Apr-15	6	0	0
12	Chrysaora achlyos	22	4	25-Apr-15	6	0	0
12	Chrysaora achlyos	22	5	26-Apr-15	6	0	0
12	Chrysaora achlyos	22	6	27-Apr-15	6	0	0
12	Chrysaora achlyos	22	7	28-Apr-15	6	0	0
12	Chrysaora achlyos	22	8	29-Apr-15	6	0	0
12	Chrysaora achlyos	22	9	30-Apr-15	6	0	0
12	Chrysaora achlyos	22	10	1-May-15	6	0	0
12	Chrysaora achlyos	22	11	2-May-15	6	0	0
12	Chrysaora achlyos	22	12	3-May-15	6	0	0
12	Chrysaora achlyos	22	13	4-May-15	6	0	0
12	Chrysaora achlyos	22	14	5-May-15	6	0	0
12	Chrysaora achlyos	22	15	6-May-15	6	0	0
12	Chrysaora achlyos	22	16	7-May-15	6	0	0
12	Chrysaora achlyos	22	17	8-May-15	6	0	0
12	Chrysaora achlyos	22	18	9-May-15	6	0	0
12	Chrysaora achlyos	22	19	10-May-15	6	0	0
12	Chrysaora achlyos	22	20	11-May-15	6	0	0
24	Cyanea sp. Woods Hole	18	0	24-Mar-17	1	50	NA
24	Cyanea sp. Woods Hole	18	1	25-Mar-17	1	50	NA
24	Cyanea sp. Woods Hole	18	2	26-Mar-17	1	50	NA
24	Cyanea sp. Woods Hole	18	3	27-Mar-17	1	50	0
24	Cyanea sp. Woods Hole	18	4	28-Mar-17	1	50	0
24	Cyanea sp. Woods Hole	18	5	29-Mar-17	1	50	0
24	Cyanea sp. Woods Hole	18	6	30-Mar-17	1	50	0
24	Cyanea sp. Woods Hole	18	7	31-Mar-17	1	50	0
24	Cyanea sp. Woods Hole	18	8	1-Apr-17	1	50	0
24	Cyanea sp. Woods Hole	18	9	2-Apr-17	1	50	0
24	Cyanea sp. Woods Hole	18	10	3-Apr-17	1	50	NA
24	Cyanea sp. Woods Hole	18	11	4-Apr-17	1	50	1
24	Cyanea sp. Woods Hole	18	0	24-Mar-17	2	50	NA
24	Cyanea sp. Woods Hole	18	1	25-Mar-17	2	50	NA
24	Cyanea sp. Woods Hole	18	2	26-Mar-17	2	50	NA
24	Cyanea sp. Woods Hole	18	3	27-Mar-17	2	50	0
24	Cyanea sp. Woods Hole	18	4	28-Mar-17	2	50	0
24	Cyanea sp. Woods Hole	18	5	29-Mar-17	2	50	0
24	Cyanea sp. Woods Hole	18	6	30-Mar-17	2	50	0
24	Cyanea sp. Woods Hole	18	7	31-Mar-17	2	50	0
24	Cyanea sp. Woods Hole	18	8	1-Apr-17	2	50	0
24	Cyanea sp. Woods Hole	18	9	2-Apr-17	2	50	0
24	Cyanea sp. Woods Hole	18	10	3-Apr-17	2	50	NA
24	Cyanea sp. Woods Hole	18	11	4-Apr-17	2	50	0
24	Cyanea sp. Woods Hole	18	12	5-Apr-17	2	50	0
24	Cyanea sp. Woods Hole	18	13	6-Apr-17	2	50	1
24	Cyanea sp. Woods Hole	18	0	24-Mar-17	3	50	NA
24	Cyanea sp. Woods Hole	18	1	25-Mar-17	3	50	NA
24	Cyanea sp. Woods Hole	18	2	26-Mar-17	3	50	NA
24	Cyanea sp. Woods Hole	18	3	27-Mar-17	3	50	0
24	Cyanea sp. Woods Hole	18	4	28-Mar-17	3	50	0
24	Cyanea sp. Woods Hole	18	5	29-Mar-17	3	50	0
24	Cyanea sp. Woods Hole	18	6	30-Mar-17	3	50	0
24	Cyanea sp. Woods Hole	18	7	31-Mar-17	3	50	0
24	Cyanea sp. Woods Hole	18	8	1-Apr-17	3	50	0
24	Cyanea sp. Woods Hole	18	9	2-Apr-17	3	50	0
24	Cyanea sp. Woods Hole	18	10	3-Apr-17	3	50	0
24	Cyanea sp. Woods Hole	18	11	4-Apr-17	3	50	0
24	Cyanea sp. Woods Hole	18	12	5-Apr-17	3	50	1
24	Cyanea sp. Woods Hole	18	0	24-Mar-17	4	50	NA
24	Cyanea sp. Woods Hole	18	1	25-Mar-17	4	50	NA
24	Cyanea sp. Woods Hole	18	2	26-Mar-17	4	50	NA
24	Cyanea sp. Woods Hole	18	3	27-Mar-17	4	50	0
24	Cyanea sp. Woods Hole	18	4	28-Mar-17	4	50	0
24	Cyanea sp. Woods Hole	18	5	29-Mar-17	4	50	0
24	Cyanea sp. Woods Hole	18	6	30-Mar-17	4	50	0
24	Cyanea sp. Woods Hole	18	7	31-Mar-17	4	50	0
24	Cyanea sp. Woods Hole	18	8	1-Apr-17	4	50	0
24	Cyanea sp. Woods Hole	18	9	2-Apr-17	4	50	0
24	Cyanea sp. Woods Hole	18	10	3-Apr-17	4	50	NA
24	Cyanea sp. Woods Hole	18	11	4-Apr-17	4	50	1
24	Cyanea sp. Woods Hole	18	0	24-Mar-17	5	50	NA
24	Cyanea sp. Woods Hole	18	1	25-Mar-17	5	50	NA
24	Cyanea sp. Woods Hole	18	2	26-Mar-17	5	50	NA
24	Cyanea sp. Woods Hole	18	3	27-Mar-17	5	50	0
24	Cyanea sp. Woods Hole	18	4	28-Mar-17	5	50	0
24	Cyanea sp. Woods Hole	18	5	29-Mar-17	5	50	0
24	Cyanea sp. Woods Hole	18	6	30-Mar-17	5	50	0
24	Cyanea sp. Woods Hole	18	7	31-Mar-17	5	50	0
24	Cyanea sp. Woods Hole	18	8	1-Apr-17	5	50	0
24	Cyanea sp. Woods Hole	18	9	2-Apr-17	5	50	0
24	Cyanea sp. Woods Hole	18	10	3-Apr-17	5	50	NA
24	Cyanea sp. Woods Hole	18	11	4-Apr-17	5	50	0
24	Cyanea sp. Woods Hole	18	12	5-Apr-17	5	50	1
24	Cyanea sp. Woods Hole	18	0	24-Mar-17	6	50	NA
24	Cyanea sp. Woods Hole	18	1	25-Mar-17	6	50	NA
24	Cyanea sp. Woods Hole	18	2	26-Mar-17	6	50	NA
24	Cyanea sp. Woods Hole	18	3	27-Mar-17	6	50	0
24	Cyanea sp. Woods Hole	18	4	28-Mar-17	6	50	0
24	Cyanea sp. Woods Hole	18	5	29-Mar-17	6	50	0
24	Cyanea sp. Woods Hole	18	6	30-Mar-17	6	50	0
24	Cyanea sp. Woods Hole	18	7	31-Mar-17	6	50	0
24	Cyanea sp. Woods Hole	18	8	1-Apr-17	6	50	0
24	Cyanea sp. Woods Hole	18	9	2-Apr-17	6	50	0
24	Cyanea sp. Woods Hole	18	10	3-Apr-17	6	50	NA
24	Cyanea sp. Woods Hole	18	11	4-Apr-17	6	50	0
24	Cyanea sp. Woods Hole	18	12	5-Apr-17	6	50	0
24	Cyanea sp. Woods Hole	18	13	6-Apr-17	6	50	1
24	Cyanea sp. Woods Hole	18	0	24-Mar-17	7	50	NA
24	Cyanea sp. Woods Hole	18	1	25-Mar-17	7	50	NA
24	Cyanea sp. Woods Hole	18	2	26-Mar-17	7	50	NA
24	Cyanea sp. Woods Hole	18	3	27-Mar-17	7	50	0
24	Cyanea sp. Woods Hole	18	4	28-Mar-17	7	50	0
24	Cyanea sp. Woods Hole	18	5	29-Mar-17	7	50	0
24	Cyanea sp. Woods Hole	18	6	30-Mar-17	7	50	0
24	Cyanea sp. Woods Hole	18	7	31-Mar-17	7	50	0
24	Cyanea sp. Woods Hole	18	8	1-Apr-17	7	50	0
24	Cyanea sp. Woods Hole	18	9	2-Apr-17	7	50	0
24	Cyanea sp. Woods Hole	18	10	3-Apr-17	7	50	NA
24	Cyanea sp. Woods Hole	18	11	4-Apr-17	7	50	1
24	Cyanea sp. Woods Hole	18	0	24-Mar-17	8	50	NA
24	Cyanea sp. Woods Hole	18	1	25-Mar-17	8	50	NA
24	Cyanea sp. Woods Hole	18	2	26-Mar-17	8	50	NA
24	Cyanea sp. Woods Hole	18	3	27-Mar-17	8	50	0
24	Cyanea sp. Woods Hole	18	4	28-Mar-17	8	50	0
24	Cyanea sp. Woods Hole	18	5	29-Mar-17	8	50	0
24	Cyanea sp. Woods Hole	18	6	30-Mar-17	8	50	0
24	Cyanea sp. Woods Hole	18	7	31-Mar-17	8	50	0
24	Cyanea sp. Woods Hole	18	8	1-Apr-17	8	50	0
24	Cyanea sp. Woods Hole	18	9	2-Apr-17	8	50	0
24	Cyanea sp. Woods Hole	18	10	3-Apr-17	8	50	NA
24	Cyanea sp. Woods Hole	18	11	4-Apr-17	8	50	1
24	Cyanea sp. Woods Hole	18	0	24-Mar-17	9	50	NA
24	Cyanea sp. Woods Hole	18	1	25-Mar-17	9	50	NA
24	Cyanea sp. Woods Hole	18	2	26-Mar-17	9	50	NA
24	Cyanea sp. Woods Hole	18	3	27-Mar-17	9	50	0
24	Cyanea sp. Woods Hole	18	4	28-Mar-17	9	50	0
24	Cyanea sp. Woods Hole	18	5	29-Mar-17	9	50	0
24	Cyanea sp. Woods Hole	18	6	30-Mar-17	9	50	0
24	Cyanea sp. Woods Hole	18	7	31-Mar-17	9	50	0
24	Cyanea sp. Woods Hole	18	8	1-Apr-17	9	50	0
24	Cyanea sp. Woods Hole	18	9	2-Apr-17	9	50	0
24	Cyanea sp. Woods Hole	18	10	3-Apr-17	9	50	NA
24	Cyanea sp. Woods Hole	18	11	4-Apr-17	9	50	0
24	Cyanea sp. Woods Hole	18	12	5-Apr-17	9	50	0
24	Cyanea sp. Woods Hole	18	13	6-Apr-17	9	50	0
24	Cyanea sp. Woods Hole	18	14	7-Apr-17	9	50	0
24	Cyanea sp. Woods Hole	18	15	8-Apr-17	9	50	NA
24	Cyanea sp. Woods Hole	18	16	9-Apr-17	9	50	1
24	Cyanea sp. Woods Hole	18	0	24-Mar-17	10	50	NA
24	Cyanea sp. Woods Hole	18	1	25-Mar-17	10	50	NA
24	Cyanea sp. Woods Hole	18	2	26-Mar-17	10	50	NA
24	Cyanea sp. Woods Hole	18	3	27-Mar-17	10	50	0
24	Cyanea sp. Woods Hole	18	4	28-Mar-17	10	50	0
24	Cyanea sp. Woods Hole	18	5	29-Mar-17	10	50	0
24	Cyanea sp. Woods Hole	18	6	30-Mar-17	10	50	0
24	Cyanea sp. Woods Hole	18	7	31-Mar-17	10	50	0
24	Cyanea sp. Woods Hole	18	8	1-Apr-17	10	50	0
24	Cyanea sp. Woods Hole	18	9	2-Apr-17	10	50	0
24	Cyanea sp. Woods Hole	18	10	3-Apr-17	10	50	NA
24	Cyanea sp. Woods Hole	18	11	4-Apr-17	10	50	1
24	Cyanea sp. Woods Hole	18	0	24-Mar-17	11	50	NA
24	Cyanea sp. Woods Hole	18	1	25-Mar-17	11	50	NA
24	Cyanea sp. Woods Hole	18	2	26-Mar-17	11	50	NA
24	Cyanea sp. Woods Hole	18	3	27-Mar-17	11	50	0
24	Cyanea sp. Woods Hole	18	4	28-Mar-17	11	50	0
24	Cyanea sp. Woods Hole	18	5	29-Mar-17	11	50	0
24	Cyanea sp. Woods Hole	18	6	30-Mar-17	11	50	0
24	Cyanea sp. Woods Hole	18	7	31-Mar-17	11	50	0
24	Cyanea sp. Woods Hole	18	8	1-Apr-17	11	50	0
24	Cyanea sp. Woods Hole	18	9	2-Apr-17	11	50	0
24	Cyanea sp. Woods Hole	18	10	3-Apr-17	11	50	NA
24	Cyanea sp. Woods Hole	18	11	4-Apr-17	11	50	1
24	Cyanea sp. Woods Hole	18	0	24-Mar-17	12	50	NA
24	Cyanea sp. Woods Hole	18	1	25-Mar-17	12	50	NA
24	Cyanea sp. Woods Hole	18	2	26-Mar-17	12	50	NA
24	Cyanea sp. Woods Hole	18	3	27-Mar-17	12	50	0
24	Cyanea sp. Woods Hole	18	4	28-Mar-17	12	50	0
24	Cyanea sp. Woods Hole	18	5	29-Mar-17	12	50	0
24	Cyanea sp. Woods Hole	18	6	30-Mar-17	12	50	0
24	Cyanea sp. Woods Hole	18	7	31-Mar-17	12	50	0
24	Cyanea sp. Woods Hole	18	8	1-Apr-17	12	50	0
24	Cyanea sp. Woods Hole	18	9	2-Apr-17	12	50	0
24	Cyanea sp. Woods Hole	18	10	3-Apr-17	12	50	NA
24	Cyanea sp. Woods Hole	18	11	4-Apr-17	12	50	1
24	Cyanea sp. Woods Hole	18	0	24-Mar-17	13	50	NA
24	Cyanea sp. Woods Hole	18	1	25-Mar-17	13	50	NA
24	Cyanea sp. Woods Hole	18	2	26-Mar-17	13	50	NA
24	Cyanea sp. Woods Hole	18	3	27-Mar-17	13	50	0
24	Cyanea sp. Woods Hole	18	4	28-Mar-17	13	50	0
24	Cyanea sp. Woods Hole	18	5	29-Mar-17	13	50	0
24	Cyanea sp. Woods Hole	18	6	30-Mar-17	13	50	0
24	Cyanea sp. Woods Hole	18	7	31-Mar-17	13	50	0
24	Cyanea sp. Woods Hole	18	8	1-Apr-17	13	50	0
24	Cyanea sp. Woods Hole	18	9	2-Apr-17	13	50	0
24	Cyanea sp. Woods Hole	18	10	3-Apr-17	13	50	NA
24	Cyanea sp. Woods Hole	18	11	4-Apr-17	13	50	0
24	Cyanea sp. Woods Hole	18	12	5-Apr-17	13	50	0
24	Cyanea sp. Woods Hole	18	13	6-Apr-17	13	50	0
24	Cyanea sp. Woods Hole	18	14	7-Apr-17	13	50	1
24	Cyanea sp. Woods Hole	18	0	24-Mar-17	14	50	NA
24	Cyanea sp. Woods Hole	18	1	25-Mar-17	14	50	NA
24	Cyanea sp. Woods Hole	18	2	26-Mar-17	14	50	NA
24	Cyanea sp. Woods Hole	18	3	27-Mar-17	14	50	0
24	Cyanea sp. Woods Hole	18	4	28-Mar-17	14	50	0
24	Cyanea sp. Woods Hole	18	5	29-Mar-17	14	50	0
24	Cyanea sp. Woods Hole	18	6	30-Mar-17	14	50	0
24	Cyanea sp. Woods Hole	18	7	31-Mar-17	14	50	0
24	Cyanea sp. Woods Hole	18	8	1-Apr-17	14	50	0
24	Cyanea sp. Woods Hole	18	9	2-Apr-17	14	50	0
24	Cyanea sp. Woods Hole	18	10	3-Apr-17	14	50	NA
24	Cyanea sp. Woods Hole	18	11	4-Apr-17	14	50	0
24	Cyanea sp. Woods Hole	18	12	5-Apr-17	14	50	0
24	Cyanea sp. Woods Hole	18	13	6-Apr-17	14	50	0
24	Cyanea sp. Woods Hole	18	14	7-Apr-17	14	50	0
24	Cyanea sp. Woods Hole	18	15	8-Apr-17	14	50	NA
24	Cyanea sp. Woods Hole	18	16	9-Apr-17	14	50	1
24	Cyanea sp. Woods Hole	18	0	24-Mar-17	15	50	NA
24	Cyanea sp. Woods Hole	18	1	25-Mar-17	15	50	NA
24	Cyanea sp. Woods Hole	18	2	26-Mar-17	15	50	NA
24	Cyanea sp. Woods Hole	18	3	27-Mar-17	15	50	0
24	Cyanea sp. Woods Hole	18	4	28-Mar-17	15	50	0
24	Cyanea sp. Woods Hole	18	5	29-Mar-17	15	50	0
24	Cyanea sp. Woods Hole	18	6	30-Mar-17	15	50	0
24	Cyanea sp. Woods Hole	18	7	31-Mar-17	15	50	0
24	Cyanea sp. Woods Hole	18	8	1-Apr-17	15	50	0
24	Cyanea sp. Woods Hole	18	9	2-Apr-17	15	50	0
24	Cyanea sp. Woods Hole	18	10	3-Apr-17	15	50	NA
24	Cyanea sp. Woods Hole	18	11	4-Apr-17	15	50	1
24	Cyanea sp. Woods Hole	18	0	24-Mar-17	16	50	NA
24	Cyanea sp. Woods Hole	18	1	25-Mar-17	16	50	NA
24	Cyanea sp. Woods Hole	18	2	26-Mar-17	16	50	NA
24	Cyanea sp. Woods Hole	18	3	27-Mar-17	16	50	0
24	Cyanea sp. Woods Hole	18	4	28-Mar-17	16	50	0
24	Cyanea sp. Woods Hole	18	5	29-Mar-17	16	50	0
24	Cyanea sp. Woods Hole	18	6	30-Mar-17	16	50	0
24	Cyanea sp. Woods Hole	18	7	31-Mar-17	16	50	0
24	Cyanea sp. Woods Hole	18	8	1-Apr-17	16	50	0
24	Cyanea sp. Woods Hole	18	9	2-Apr-17	16	50	0
24	Cyanea sp. Woods Hole	18	10	3-Apr-17	16	50	NA
24	Cyanea sp. Woods Hole	18	11	4-Apr-17	16	50	0
24	Cyanea sp. Woods Hole	18	12	5-Apr-17	16	50	0
24	Cyanea sp. Woods Hole	18	13	6-Apr-17	16	50	1
24	Cyanea sp. Woods Hole	18	0	24-Mar-17	17	50	NA
24	Cyanea sp. Woods Hole	18	1	25-Mar-17	17	50	NA
24	Cyanea sp. Woods Hole	18	2	26-Mar-17	17	50	NA
24	Cyanea sp. Woods Hole	18	3	27-Mar-17	17	50	0
24	Cyanea sp. Woods Hole	18	4	28-Mar-17	17	50	0
24	Cyanea sp. Woods Hole	18	5	29-Mar-17	17	50	D
24	Cyanea sp. Woods Hole	18	0	24-Mar-17	18	50	NA
24	Cyanea sp. Woods Hole	18	1	25-Mar-17	18	50	NA
24	Cyanea sp. Woods Hole	18	2	26-Mar-17	18	50	NA
24	Cyanea sp. Woods Hole	18	3	27-Mar-17	18	50	0
24	Cyanea sp. Woods Hole	18	4	28-Mar-17	18	50	0
24	Cyanea sp. Woods Hole	18	5	29-Mar-17	18	50	0
24	Cyanea sp. Woods Hole	18	6	30-Mar-17	18	50	0
24	Cyanea sp. Woods Hole	18	7	31-Mar-17	18	50	0
24	Cyanea sp. Woods Hole	18	8	1-Apr-17	18	50	0
24	Cyanea sp. Woods Hole	18	9	2-Apr-17	18	50	0
24	Cyanea sp. Woods Hole	18	10	3-Apr-17	18	50	NA
24	Cyanea sp. Woods Hole	18	11	4-Apr-17	18	50	0
24	Cyanea sp. Woods Hole	18	12	5-Apr-17	18	50	0
24	Cyanea sp. Woods Hole	18	13	6-Apr-17	18	50	0
24	Cyanea sp. Woods Hole	18	14	7-Apr-17	18	50	1
24	Cyanea sp. Woods Hole	18	0	24-Mar-17	19	50	NA
24	Cyanea sp. Woods Hole	18	1	25-Mar-17	19	50	NA
24	Cyanea sp. Woods Hole	18	2	26-Mar-17	19	50	NA
24	Cyanea sp. Woods Hole	18	3	27-Mar-17	19	50	0
24	Cyanea sp. Woods Hole	18	4	28-Mar-17	19	50	0
24	Cyanea sp. Woods Hole	18	5	29-Mar-17	19	50	0
24	Cyanea sp. Woods Hole	18	6	30-Mar-17	19	50	0
24	Cyanea sp. Woods Hole	18	7	31-Mar-17	19	50	0
24	Cyanea sp. Woods Hole	18	8	1-Apr-17	19	50	0
24	Cyanea sp. Woods Hole	18	9	2-Apr-17	19	50	0
24	Cyanea sp. Woods Hole	18	10	3-Apr-17	19	50	NA
24	Cyanea sp. Woods Hole	18	11	4-Apr-17	19	50	0
24	Cyanea sp. Woods Hole	18	12	5-Apr-17	19	50	0
24	Cyanea sp. Woods Hole	18	13	6-Apr-17	19	50	0
24	Cyanea sp. Woods Hole	18	14	7-Apr-17	19	50	1
24	Cyanea sp. Woods Hole	18	0	24-Mar-17	20	50	NA
24	Cyanea sp. Woods Hole	18	1	25-Mar-17	20	50	NA
24	Cyanea sp. Woods Hole	18	2	26-Mar-17	20	50	NA
24	Cyanea sp. Woods Hole	18	3	27-Mar-17	20	50	0
24	Cyanea sp. Woods Hole	18	4	28-Mar-17	20	50	0
24	Cyanea sp. Woods Hole	18	5	29-Mar-17	20	50	0
24	Cyanea sp. Woods Hole	18	6	30-Mar-17	20	50	0
24	Cyanea sp. Woods Hole	18	7	31-Mar-17	20	50	0
24	Cyanea sp. Woods Hole	18	8	1-Apr-17	20	50	0
24	Cyanea sp. Woods Hole	18	9	2-Apr-17	20	50	0
24	Cyanea sp. Woods Hole	18	10	3-Apr-17	20	50	NA
24	Cyanea sp. Woods Hole	18	11	4-Apr-17	20	50	0
24	Cyanea sp. Woods Hole	18	12	5-Apr-17	20	50	0
24	Cyanea sp. Woods Hole	18	13	6-Apr-17	20	50	1
24	Cyanea sp. Woods Hole	18	0	24-Mar-17	1	0	NA
24	Cyanea sp. Woods Hole	18	1	25-Mar-17	1	0	NA
24	Cyanea sp. Woods Hole	18	2	26-Mar-17	1	0	NA
24	Cyanea sp. Woods Hole	18	3	27-Mar-17	1	0	0
24	Cyanea sp. Woods Hole	18	4	28-Mar-17	1	0	0
24	Cyanea sp. Woods Hole	18	5	29-Mar-17	1	0	0
24	Cyanea sp. Woods Hole	18	6	30-Mar-17	1	0	0
24	Cyanea sp. Woods Hole	18	7	31-Mar-17	1	0	0
24	Cyanea sp. Woods Hole	18	8	1-Apr-17	1	0	0
24	Cyanea sp. Woods Hole	18	9	2-Apr-17	1	0	0
24	Cyanea sp. Woods Hole	18	10	3-Apr-17	1	0	NA
24	Cyanea sp. Woods Hole	18	11	4-Apr-17	1	0	0
24	Cyanea sp. Woods Hole	18	12	5-Apr-17	1	0	0
24	Cyanea sp. Woods Hole	18	13	6-Apr-17	1	0	0
24	Cyanea sp. Woods Hole	18	14	7-Apr-17	1	0	0
24	Cyanea sp. Woods Hole	18	15	8-Apr-17	1	0	NA
24	Cyanea sp. Woods Hole	18	16	9-Apr-17	1	0	0
24	Cyanea sp. Woods Hole	18	17	10-Apr-17	1	0	0
24	Cyanea sp. Woods Hole	18	18	11-Apr-17	1	0	0
24	Cyanea sp. Woods Hole	18	19	12-Apr-17	1	0	0
24	Cyanea sp. Woods Hole	18	0	24-Mar-17	2	0	NA
24	Cyanea sp. Woods Hole	18	1	25-Mar-17	2	0	NA
24	Cyanea sp. Woods Hole	18	2	26-Mar-17	2	0	NA
24	Cyanea sp. Woods Hole	18	3	27-Mar-17	2	0	0
24	Cyanea sp. Woods Hole	18	4	28-Mar-17	2	0	0
24	Cyanea sp. Woods Hole	18	5	29-Mar-17	2	0	0
24	Cyanea sp. Woods Hole	18	6	30-Mar-17	2	0	0
24	Cyanea sp. Woods Hole	18	7	31-Mar-17	2	0	0
24	Cyanea sp. Woods Hole	18	8	1-Apr-17	2	0	0
24	Cyanea sp. Woods Hole	18	9	2-Apr-17	2	0	0
24	Cyanea sp. Woods Hole	18	10	3-Apr-17	2	0	NA
24	Cyanea sp. Woods Hole	18	11	4-Apr-17	2	0	0
24	Cyanea sp. Woods Hole	18	12	5-Apr-17	2	0	0
24	Cyanea sp. Woods Hole	18	13	6-Apr-17	2	0	0
24	Cyanea sp. Woods Hole	18	14	7-Apr-17	2	0	0
24	Cyanea sp. Woods Hole	18	15	8-Apr-17	2	0	NA
24	Cyanea sp. Woods Hole	18	16	9-Apr-17	2	0	0
24	Cyanea sp. Woods Hole	18	17	10-Apr-17	2	0	0
24	Cyanea sp. Woods Hole	18	18	11-Apr-17	2	0	0
24	Cyanea sp. Woods Hole	18	19	12-Apr-17	2	0	0
24	Cyanea sp. Woods Hole	18	0	24-Mar-17	3	0	NA
24	Cyanea sp. Woods Hole	18	1	25-Mar-17	3	0	NA
24	Cyanea sp. Woods Hole	18	2	26-Mar-17	3	0	NA
24	Cyanea sp. Woods Hole	18	3	27-Mar-17	3	0	0
24	Cyanea sp. Woods Hole	18	4	28-Mar-17	3	0	0
24	Cyanea sp. Woods Hole	18	5	29-Mar-17	3	0	0
24	Cyanea sp. Woods Hole	18	6	30-Mar-17	3	0	0
24	Cyanea sp. Woods Hole	18	7	31-Mar-17	3	0	0
24	Cyanea sp. Woods Hole	18	8	1-Apr-17	3	0	0
24	Cyanea sp. Woods Hole	18	9	2-Apr-17	3	0	0
24	Cyanea sp. Woods Hole	18	10	3-Apr-17	3	0	NA
24	Cyanea sp. Woods Hole	18	11	4-Apr-17	3	0	0
24	Cyanea sp. Woods Hole	18	12	5-Apr-17	3	0	0
24	Cyanea sp. Woods Hole	18	13	6-Apr-17	3	0	0
24	Cyanea sp. Woods Hole	18	14	7-Apr-17	3	0	0
24	Cyanea sp. Woods Hole	18	15	8-Apr-17	3	0	NA
24	Cyanea sp. Woods Hole	18	16	9-Apr-17	3	0	0
24	Cyanea sp. Woods Hole	18	17	10-Apr-17	3	0	0
24	Cyanea sp. Woods Hole	18	18	11-Apr-17	3	0	0
24	Cyanea sp. Woods Hole	18	19	12-Apr-17	3	0	0
24	Cyanea sp. Woods Hole	18	0	24-Mar-17	4	0	NA
24	Cyanea sp. Woods Hole	18	1	25-Mar-17	4	0	NA
24	Cyanea sp. Woods Hole	18	2	26-Mar-17	4	0	NA
24	Cyanea sp. Woods Hole	18	3	27-Mar-17	4	0	0
24	Cyanea sp. Woods Hole	18	4	28-Mar-17	4	0	0
24	Cyanea sp. Woods Hole	18	5	29-Mar-17	4	0	0
24	Cyanea sp. Woods Hole	18	6	30-Mar-17	4	0	0
24	Cyanea sp. Woods Hole	18	7	31-Mar-17	4	0	0
24	Cyanea sp. Woods Hole	18	8	1-Apr-17	4	0	0
24	Cyanea sp. Woods Hole	18	9	2-Apr-17	4	0	0
24	Cyanea sp. Woods Hole	18	10	3-Apr-17	4	0	NA
24	Cyanea sp. Woods Hole	18	11	4-Apr-17	4	0	0
24	Cyanea sp. Woods Hole	18	12	5-Apr-17	4	0	0
24	Cyanea sp. Woods Hole	18	13	6-Apr-17	4	0	0
24	Cyanea sp. Woods Hole	18	14	7-Apr-17	4	0	0
24	Cyanea sp. Woods Hole	18	15	8-Apr-17	4	0	NA
24	Cyanea sp. Woods Hole	18	16	9-Apr-17	4	0	0
24	Cyanea sp. Woods Hole	18	17	10-Apr-17	4	0	0
24	Cyanea sp. Woods Hole	18	18	11-Apr-17	4	0	0
24	Cyanea sp. Woods Hole	18	19	12-Apr-17	4	0	0
24	Cyanea sp. Woods Hole	18	0	24-Mar-17	5	0	NA
24	Cyanea sp. Woods Hole	18	1	25-Mar-17	5	0	NA
24	Cyanea sp. Woods Hole	18	2	26-Mar-17	5	0	NA
24	Cyanea sp. Woods Hole	18	3	27-Mar-17	5	0	0
24	Cyanea sp. Woods Hole	18	4	28-Mar-17	5	0	0
24	Cyanea sp. Woods Hole	18	5	29-Mar-17	5	0	1
24	Cyanea sp. Woods Hole	18	0	24-Mar-17	6	0	NA
24	Cyanea sp. Woods Hole	18	1	25-Mar-17	6	0	NA
24	Cyanea sp. Woods Hole	18	2	26-Mar-17	6	0	NA
24	Cyanea sp. Woods Hole	18	3	27-Mar-17	6	0	0
24	Cyanea sp. Woods Hole	18	4	28-Mar-17	6	0	0
24	Cyanea sp. Woods Hole	18	5	29-Mar-17	6	0	0
24	Cyanea sp. Woods Hole	18	6	30-Mar-17	6	0	0
24	Cyanea sp. Woods Hole	18	7	31-Mar-17	6	0	0
24	Cyanea sp. Woods Hole	18	8	1-Apr-17	6	0	0
24	Cyanea sp. Woods Hole	18	9	2-Apr-17	6	0	0
24	Cyanea sp. Woods Hole	18	10	3-Apr-17	6	0	NA
24	Cyanea sp. Woods Hole	18	11	4-Apr-17	6	0	0
24	Cyanea sp. Woods Hole	18	12	5-Apr-17	6	0	0
24	Cyanea sp. Woods Hole	18	13	6-Apr-17	6	0	0
24	Cyanea sp. Woods Hole	18	14	7-Apr-17	6	0	1
24	Cyanea sp. Woods Hole	18	0	24-Mar-17	7	0	NA
24	Cyanea sp. Woods Hole	18	1	25-Mar-17	7	0	NA
24	Cyanea sp. Woods Hole	18	2	26-Mar-17	7	0	NA
24	Cyanea sp. Woods Hole	18	3	27-Mar-17	7	0	0
24	Cyanea sp. Woods Hole	18	4	28-Mar-17	7	0	0
24	Cyanea sp. Woods Hole	18	5	29-Mar-17	7	0	0
24	Cyanea sp. Woods Hole	18	6	30-Mar-17	7	0	0
24	Cyanea sp. Woods Hole	18	7	31-Mar-17	7	0	1
24	Cyanea sp. Woods Hole	18	0	24-Mar-17	8	0	NA
24	Cyanea sp. Woods Hole	18	1	25-Mar-17	8	0	NA
24	Cyanea sp. Woods Hole	18	2	26-Mar-17	8	0	NA
24	Cyanea sp. Woods Hole	18	3	27-Mar-17	8	0	0
24	Cyanea sp. Woods Hole	18	4	28-Mar-17	8	0	0
24	Cyanea sp. Woods Hole	18	5	29-Mar-17	8	0	0
24	Cyanea sp. Woods Hole	18	6	30-Mar-17	8	0	1
24	Cyanea sp. Woods Hole	18	0	24-Mar-17	9	0	NA
24	Cyanea sp. Woods Hole	18	1	25-Mar-17	9	0	NA
24	Cyanea sp. Woods Hole	18	2	26-Mar-17	9	0	NA
24	Cyanea sp. Woods Hole	18	3	27-Mar-17	9	0	0
24	Cyanea sp. Woods Hole	18	4	28-Mar-17	9	0	0
24	Cyanea sp. Woods Hole	18	5	29-Mar-17	9	0	0
24	Cyanea sp. Woods Hole	18	6	30-Mar-17	9	0	0
24	Cyanea sp. Woods Hole	18	7	31-Mar-17	9	0	0
24	Cyanea sp. Woods Hole	18	8	1-Apr-17	9	0	0
24	Cyanea sp. Woods Hole	18	9	2-Apr-17	9	0	0
24	Cyanea sp. Woods Hole	18	10	3-Apr-17	9	0	NA
24	Cyanea sp. Woods Hole	18	11	4-Apr-17	9	0	0
24	Cyanea sp. Woods Hole	18	12	5-Apr-17	9	0	0
24	Cyanea sp. Woods Hole	18	13	6-Apr-17	9	0	0
24	Cyanea sp. Woods Hole	18	14	7-Apr-17	9	0	0
24	Cyanea sp. Woods Hole	18	15	8-Apr-17	9	0	NA
24	Cyanea sp. Woods Hole	18	16	9-Apr-17	9	0	0
24	Cyanea sp. Woods Hole	18	17	10-Apr-17	9	0	0
24	Cyanea sp. Woods Hole	18	18	11-Apr-17	9	0	0
24	Cyanea sp. Woods Hole	18	19	12-Apr-17	9	0	0
24	Cyanea sp. Woods Hole	18	0	24-Mar-17	10	0	NA
24	Cyanea sp. Woods Hole	18	1	25-Mar-17	10	0	NA
24	Cyanea sp. Woods Hole	18	2	26-Mar-17	10	0	NA
24	Cyanea sp. Woods Hole	18	3	27-Mar-17	10	0	0
24	Cyanea sp. Woods Hole	18	4	28-Mar-17	10	0	0
24	Cyanea sp. Woods Hole	18	5	29-Mar-17	10	0	0
24	Cyanea sp. Woods Hole	18	6	30-Mar-17	10	0	0
24	Cyanea sp. Woods Hole	18	7	31-Mar-17	10	0	0
24	Cyanea sp. Woods Hole	18	8	1-Apr-17	10	0	0
24	Cyanea sp. Woods Hole	18	9	2-Apr-17	10	0	0
24	Cyanea sp. Woods Hole	18	10	3-Apr-17	10	0	NA
24	Cyanea sp. Woods Hole	18	11	4-Apr-17	10	0	0
24	Cyanea sp. Woods Hole	18	12	5-Apr-17	10	0	0
24	Cyanea sp. Woods Hole	18	13	6-Apr-17	10	0	0
24	Cyanea sp. Woods Hole	18	14	7-Apr-17	10	0	0
24	Cyanea sp. Woods Hole	18	15	8-Apr-17	10	0	NA
24	Cyanea sp. Woods Hole	18	16	9-Apr-17	10	0	0
24	Cyanea sp. Woods Hole	18	17	10-Apr-17	10	0	0
24	Cyanea sp. Woods Hole	18	18	11-Apr-17	10	0	0
24	Cyanea sp. Woods Hole	18	19	12-Apr-17	10	0	0
24	Cyanea sp. Woods Hole	18	0	24-Mar-17	11	0	NA
24	Cyanea sp. Woods Hole	18	1	25-Mar-17	11	0	NA
24	Cyanea sp. Woods Hole	18	2	26-Mar-17	11	0	NA
24	Cyanea sp. Woods Hole	18	3	27-Mar-17	11	0	0
24	Cyanea sp. Woods Hole	18	4	28-Mar-17	11	0	0
24	Cyanea sp. Woods Hole	18	5	29-Mar-17	11	0	0
24	Cyanea sp. Woods Hole	18	6	30-Mar-17	11	0	0
24	Cyanea sp. Woods Hole	18	7	31-Mar-17	11	0	0
24	Cyanea sp. Woods Hole	18	8	1-Apr-17	11	0	0
24	Cyanea sp. Woods Hole	18	9	2-Apr-17	11	0	0
24	Cyanea sp. Woods Hole	18	10	3-Apr-17	11	0	NA
24	Cyanea sp. Woods Hole	18	11	4-Apr-17	11	0	1
24	Cyanea sp. Woods Hole	18	0	24-Mar-17	12	0	NA
24	Cyanea sp. Woods Hole	18	1	25-Mar-17	12	0	NA
24	Cyanea sp. Woods Hole	18	2	26-Mar-17	12	0	NA
24	Cyanea sp. Woods Hole	18	3	27-Mar-17	12	0	0
24	Cyanea sp. Woods Hole	18	4	28-Mar-17	12	0	0
24	Cyanea sp. Woods Hole	18	5	29-Mar-17	12	0	0
24	Cyanea sp. Woods Hole	18	6	30-Mar-17	12	0	0
24	Cyanea sp. Woods Hole	18	7	31-Mar-17	12	0	0
24	Cyanea sp. Woods Hole	18	8	1-Apr-17	12	0	0
24	Cyanea sp. Woods Hole	18	9	2-Apr-17	12	0	0
24	Cyanea sp. Woods Hole	18	10	3-Apr-17	12	0	NA
24	Cyanea sp. Woods Hole	18	11	4-Apr-17	12	0	0
24	Cyanea sp. Woods Hole	18	12	5-Apr-17	12	0	0
24	Cyanea sp. Woods Hole	18	13	6-Apr-17	12	0	0
24	Cyanea sp. Woods Hole	18	14	7-Apr-17	12	0	0
24	Cyanea sp. Woods Hole	18	15	8-Apr-17	12	0	NA
24	Cyanea sp. Woods Hole	18	16	9-Apr-17	12	0	0
24	Cyanea sp. Woods Hole	18	17	10-Apr-17	12	0	0
24	Cyanea sp. Woods Hole	18	18	11-Apr-17	12	0	0
24	Cyanea sp. Woods Hole	18	19	12-Apr-17	12	0	0
24	Cyanea sp. Woods Hole	18	0	24-Mar-17	13	0	NA
24	Cyanea sp. Woods Hole	18	1	25-Mar-17	13	0	NA
24	Cyanea sp. Woods Hole	18	2	26-Mar-17	13	0	NA
24	Cyanea sp. Woods Hole	18	3	27-Mar-17	13	0	0
24	Cyanea sp. Woods Hole	18	4	28-Mar-17	13	0	0
24	Cyanea sp. Woods Hole	18	5	29-Mar-17	13	0	0
24	Cyanea sp. Woods Hole	18	6	30-Mar-17	13	0	0
24	Cyanea sp. Woods Hole	18	7	31-Mar-17	13	0	0
24	Cyanea sp. Woods Hole	18	8	1-Apr-17	13	0	0
24	Cyanea sp. Woods Hole	18	9	2-Apr-17	13	0	0
24	Cyanea sp. Woods Hole	18	10	3-Apr-17	13	0	NA
24	Cyanea sp. Woods Hole	18	11	4-Apr-17	13	0	0
24	Cyanea sp. Woods Hole	18	12	5-Apr-17	13	0	0
24	Cyanea sp. Woods Hole	18	13	6-Apr-17	13	0	0
24	Cyanea sp. Woods Hole	18	14	7-Apr-17	13	0	0
24	Cyanea sp. Woods Hole	18	15	8-Apr-17	13	0	NA
24	Cyanea sp. Woods Hole	18	16	9-Apr-17	13	0	0
24	Cyanea sp. Woods Hole	18	17	10-Apr-17	13	0	0
24	Cyanea sp. Woods Hole	18	18	11-Apr-17	13	0	0
24	Cyanea sp. Woods Hole	18	19	12-Apr-17	13	0	0
24	Cyanea sp. Woods Hole	18	0	24-Mar-17	14	0	NA
24	Cyanea sp. Woods Hole	18	1	25-Mar-17	14	0	NA
24	Cyanea sp. Woods Hole	18	2	26-Mar-17	14	0	NA
24	Cyanea sp. Woods Hole	18	3	27-Mar-17	14	0	0
24	Cyanea sp. Woods Hole	18	4	28-Mar-17	14	0	0
24	Cyanea sp. Woods Hole	18	5	29-Mar-17	14	0	0
24	Cyanea sp. Woods Hole	18	6	30-Mar-17	14	0	0
24	Cyanea sp. Woods Hole	18	7	31-Mar-17	14	0	0
24	Cyanea sp. Woods Hole	18	8	1-Apr-17	14	0	0
24	Cyanea sp. Woods Hole	18	9	2-Apr-17	14	0	0
24	Cyanea sp. Woods Hole	18	10	3-Apr-17	14	0	NA
24	Cyanea sp. Woods Hole	18	11	4-Apr-17	14	0	0
24	Cyanea sp. Woods Hole	18	12	5-Apr-17	14	0	0
24	Cyanea sp. Woods Hole	18	13	6-Apr-17	14	0	0
24	Cyanea sp. Woods Hole	18	14	7-Apr-17	14	0	0
24	Cyanea sp. Woods Hole	18	15	8-Apr-17	14	0	NA
24	Cyanea sp. Woods Hole	18	16	9-Apr-17	14	0	0
24	Cyanea sp. Woods Hole	18	17	10-Apr-17	14	0	0
24	Cyanea sp. Woods Hole	18	18	11-Apr-17	14	0	0
24	Cyanea sp. Woods Hole	18	19	12-Apr-17	14	0	0
24	Cyanea sp. Woods Hole	18	0	24-Mar-17	15	0	NA
24	Cyanea sp. Woods Hole	18	1	25-Mar-17	15	0	NA
24	Cyanea sp. Woods Hole	18	2	26-Mar-17	15	0	NA
24	Cyanea sp. Woods Hole	18	3	27-Mar-17	15	0	0
24	Cyanea sp. Woods Hole	18	4	28-Mar-17	15	0	0
24	Cyanea sp. Woods Hole	18	5	29-Mar-17	15	0	0
24	Cyanea sp. Woods Hole	18	6	30-Mar-17	15	0	0
24	Cyanea sp. Woods Hole	18	7	31-Mar-17	15	0	0
24	Cyanea sp. Woods Hole	18	8	1-Apr-17	15	0	0
24	Cyanea sp. Woods Hole	18	9	2-Apr-17	15	0	0
24	Cyanea sp. Woods Hole	18	10	3-Apr-17	15	0	NA
24	Cyanea sp. Woods Hole	18	11	4-Apr-17	15	0	0
24	Cyanea sp. Woods Hole	18	12	5-Apr-17	15	0	0
24	Cyanea sp. Woods Hole	18	13	6-Apr-17	15	0	0
24	Cyanea sp. Woods Hole	18	14	7-Apr-17	15	0	0
24	Cyanea sp. Woods Hole	18	15	8-Apr-17	15	0	NA
24	Cyanea sp. Woods Hole	18	16	9-Apr-17	15	0	0
24	Cyanea sp. Woods Hole	18	17	10-Apr-17	15	0	0
24	Cyanea sp. Woods Hole	18	18	11-Apr-17	15	0	0
24	Cyanea sp. Woods Hole	18	19	12-Apr-17	15	0	0
24	Cyanea sp. Woods Hole	18	0	24-Mar-17	16	0	NA
24	Cyanea sp. Woods Hole	18	1	25-Mar-17	16	0	NA
24	Cyanea sp. Woods Hole	18	2	26-Mar-17	16	0	NA
24	Cyanea sp. Woods Hole	18	3	27-Mar-17	16	0	0
24	Cyanea sp. Woods Hole	18	4	28-Mar-17	16	0	0
24	Cyanea sp. Woods Hole	18	5	29-Mar-17	16	0	0
24	Cyanea sp. Woods Hole	18	6	30-Mar-17	16	0	0
24	Cyanea sp. Woods Hole	18	7	31-Mar-17	16	0	0
24	Cyanea sp. Woods Hole	18	8	1-Apr-17	16	0	0
24	Cyanea sp. Woods Hole	18	9	2-Apr-17	16	0	0
24	Cyanea sp. Woods Hole	18	10	3-Apr-17	16	0	NA
24	Cyanea sp. Woods Hole	18	11	4-Apr-17	16	0	1
24	Cyanea sp. Woods Hole	18	0	24-Mar-17	17	0	NA
24	Cyanea sp. Woods Hole	18	1	25-Mar-17	17	0	NA
24	Cyanea sp. Woods Hole	18	2	26-Mar-17	17	0	NA
24	Cyanea sp. Woods Hole	18	3	27-Mar-17	17	0	0
24	Cyanea sp. Woods Hole	18	4	28-Mar-17	17	0	0
24	Cyanea sp. Woods Hole	18	5	29-Mar-17	17	0	0
24	Cyanea sp. Woods Hole	18	6	30-Mar-17	17	0	0
24	Cyanea sp. Woods Hole	18	7	31-Mar-17	17	0	1
24	Cyanea sp. Woods Hole	18	0	24-Mar-17	18	0	NA
24	Cyanea sp. Woods Hole	18	1	25-Mar-17	18	0	NA
24	Cyanea sp. Woods Hole	18	2	26-Mar-17	18	0	NA
24	Cyanea sp. Woods Hole	18	3	27-Mar-17	18	0	0
24	Cyanea sp. Woods Hole	18	4	28-Mar-17	18	0	0
24	Cyanea sp. Woods Hole	18	5	29-Mar-17	18	0	0
24	Cyanea sp. Woods Hole	18	6	30-Mar-17	18	0	0
24	Cyanea sp. Woods Hole	18	7	31-Mar-17	18	0	0
24	Cyanea sp. Woods Hole	18	8	1-Apr-17	18	0	0
24	Cyanea sp. Woods Hole	18	9	2-Apr-17	18	0	0
24	Cyanea sp. Woods Hole	18	10	3-Apr-17	18	0	NA
24	Cyanea sp. Woods Hole	18	11	4-Apr-17	18	0	0
24	Cyanea sp. Woods Hole	18	12	5-Apr-17	18	0	0
24	Cyanea sp. Woods Hole	18	13	6-Apr-17	18	0	0
24	Cyanea sp. Woods Hole	18	14	7-Apr-17	18	0	1
24	Cyanea sp. Woods Hole	18	0	24-Mar-17	19	0	NA
24	Cyanea sp. Woods Hole	18	1	25-Mar-17	19	0	NA
24	Cyanea sp. Woods Hole	18	2	26-Mar-17	19	0	NA
24	Cyanea sp. Woods Hole	18	3	27-Mar-17	19	0	0
24	Cyanea sp. Woods Hole	18	4	28-Mar-17	19	0	0
24	Cyanea sp. Woods Hole	18	5	29-Mar-17	19	0	0
24	Cyanea sp. Woods Hole	18	6	30-Mar-17	19	0	0
24	Cyanea sp. Woods Hole	18	7	31-Mar-17	19	0	0
24	Cyanea sp. Woods Hole	18	8	1-Apr-17	19	0	1
24	Cyanea sp. Woods Hole	18	0	24-Mar-17	20	0	NA
24	Cyanea sp. Woods Hole	18	1	25-Mar-17	20	0	NA
24	Cyanea sp. Woods Hole	18	2	26-Mar-17	20	0	NA
24	Cyanea sp. Woods Hole	18	3	27-Mar-17	20	0	0
24	Cyanea sp. Woods Hole	18	4	28-Mar-17	20	0	0
24	Cyanea sp. Woods Hole	18	5	29-Mar-17	20	0	0
24	Cyanea sp. Woods Hole	18	6	30-Mar-17	20	0	0
24	Cyanea sp. Woods Hole	18	7	31-Mar-17	20	0	0
24	Cyanea sp. Woods Hole	18	8	1-Apr-17	20	0	0
24	Cyanea sp. Woods Hole	18	9	2-Apr-17	20	0	0
24	Cyanea sp. Woods Hole	18	10	3-Apr-17	20	0	NA
24	Cyanea sp. Woods Hole	18	11	4-Apr-17	20	0	0
24	Cyanea sp. Woods Hole	18	12	5-Apr-17	20	0	0
24	Cyanea sp. Woods Hole	18	13	6-Apr-17	20	0	0
24	Cyanea sp. Woods Hole	18	14	7-Apr-17	20	0	0
24	Cyanea sp. Woods Hole	18	15	8-Apr-17	20	0	NA
24	Cyanea sp. Woods Hole	18	16	9-Apr-17	20	0	0
24	Cyanea sp. Woods Hole	18	17	10-Apr-17	20	0	0
24	Cyanea sp. Woods Hole	18	18	11-Apr-17	20	0	0
24	Cyanea sp. Woods Hole	18	19	12-Apr-17	20	0	0
