# Supplementary material for: Indoles induce metamorphosis in a broad diversity of jellyfish, but not in a crown jelly (Coronatae)
Source: PLoS One. 2017 Dec 27;12(12):e0188601. doi: 10.1371/journal.pone.0188601 (PMC5744923; doi:10.1371/journal.pone.0188601)
Supplement: S5 Table — This is a tab-separated text file in tidy data format. (TSV) [file pone.0188601.s005.tsv]

experiment	species	temperature_c	day	date	replicates	drug_concentration_uM	drug_responce
19	Carybdea marsupialis	26.6-29	0	15JAN16	1	50	0
19	Carybdea marsupialis	26.6-29	1	16JAN16	1	50	0
19	Carybdea marsupialis	26.6-29	2	17JAN16	1	50	0
19	Carybdea marsupialis	26.6-29	3	18JAN16	1	50	1
19	Carybdea marsupialis	26.6-29	4	19JAN16	1	50	1
19	Carybdea marsupialis	26.6-29	5	20JAN16	1	50	1
19	Carybdea marsupialis	26.6-29	6	21JAN16	1	50	1
19	Carybdea marsupialis	26.6-29	7	22JAN16	1	50	1
19	Carybdea marsupialis	26.6-29	8	23JAN16	1	50	2
19	Carybdea marsupialis	26.6-29	9	24JAN16	1	50	2
19	Carybdea marsupialis	26.6-29	10	25JAN16	1	50	2
19	Carybdea marsupialis	26.6-29	11	26JAN16	1	50	2
19	Carybdea marsupialis	26.6-29	12	27JAN16	1	50	2
19	Carybdea marsupialis	26.6-29	13	28JAN16	1	50	2
19	Carybdea marsupialis	26.6-29	14	29JAN16	1	50	2
19	Carybdea marsupialis	26.6-29	15	30JAN16	1	50	2
19	Carybdea marsupialis	26.6-29	16	31JAN16	1	50	D
19	Carybdea marsupialis	26.6-29	0	15JAN16	2	50	0
19	Carybdea marsupialis	26.6-29	1	16JAN16	2	50	0
19	Carybdea marsupialis	26.6-29	2	17JAN16	2	50	0
19	Carybdea marsupialis	26.6-29	3	18JAN16	2	50	1
19	Carybdea marsupialis	26.6-29	4	19JAN16	2	50	1
19	Carybdea marsupialis	26.6-29	5	20JAN16	2	50	1
19	Carybdea marsupialis	26.6-29	6	21JAN16	2	50	1
19	Carybdea marsupialis	26.6-29	7	22JAN16	2	50	1
19	Carybdea marsupialis	26.6-29	8	23JAN16	2	50	2
19	Carybdea marsupialis	26.6-29	9	24JAN16	2	50	2
19	Carybdea marsupialis	26.6-29	10	25JAN16	2	50	D
19	Carybdea marsupialis	26.6-29	0	15JAN16	3	50	0
19	Carybdea marsupialis	26.6-29	1	16JAN16	3	50	0
19	Carybdea marsupialis	26.6-29	2	17JAN16	3	50	0
19	Carybdea marsupialis	26.6-29	3	18JAN16	3	50	1
19	Carybdea marsupialis	26.6-29	4	19JAN16	3	50	1
19	Carybdea marsupialis	26.6-29	5	20JAN16	3	50	1
19	Carybdea marsupialis	26.6-29	6	21JAN16	3	50	1
19	Carybdea marsupialis	26.6-29	7	22JAN16	3	50	1
19	Carybdea marsupialis	26.6-29	8	23JAN16	3	50	2
19	Carybdea marsupialis	26.6-29	9	24JAN16	3	50	2
19	Carybdea marsupialis	26.6-29	10	25JAN16	3	50	D
19	Carybdea marsupialis	26.6-29	0	15JAN16	4	50	0
19	Carybdea marsupialis	26.6-29	1	16JAN16	4	50	0
19	Carybdea marsupialis	26.6-29	2	17JAN16	4	50	0
19	Carybdea marsupialis	26.6-29	3	18JAN16	4	50	1
19	Carybdea marsupialis	26.6-29	4	19JAN16	4	50	1
19	Carybdea marsupialis	26.6-29	5	20JAN16	4	50	1
19	Carybdea marsupialis	26.6-29	6	21JAN16	4	50	1
19	Carybdea marsupialis	26.6-29	7	22JAN16	4	50	1
19	Carybdea marsupialis	26.6-29	8	23JAN16	4	50	1
19	Carybdea marsupialis	26.6-29	9	24JAN16	4	50	1
19	Carybdea marsupialis	26.6-29	10	25JAN16	4	50	1
19	Carybdea marsupialis	26.6-29	11	26JAN16	4	50	1
19	Carybdea marsupialis	26.6-29	12	27JAN16	4	50	1
19	Carybdea marsupialis	26.6-29	13	28JAN16	4	50	1
19	Carybdea marsupialis	26.6-29	14	29JAN16	4	50	3
19	Carybdea marsupialis	26.6-29	0	15JAN16	5	50	0
19	Carybdea marsupialis	26.6-29	1	16JAN16	5	50	0
19	Carybdea marsupialis	26.6-29	2	17JAN16	5	50	0
19	Carybdea marsupialis	26.6-29	3	18JAN16	5	50	1
19	Carybdea marsupialis	26.6-29	4	19JAN16	5	50	1
19	Carybdea marsupialis	26.6-29	5	20JAN16	5	50	1
19	Carybdea marsupialis	26.6-29	6	21JAN16	5	50	1
19	Carybdea marsupialis	26.6-29	7	22JAN16	5	50	1
19	Carybdea marsupialis	26.6-29	8	23JAN16	5	50	1
19	Carybdea marsupialis	26.6-29	9	24JAN16	5	50	1
19	Carybdea marsupialis	26.6-29	10	25JAN16	5	50	1
19	Carybdea marsupialis	26.6-29	11	26JAN16	5	50	1
19	Carybdea marsupialis	26.6-29	12	27JAN16	5	50	1
19	Carybdea marsupialis	26.6-29	13	28JAN16	5	50	1
19	Carybdea marsupialis	26.6-29	14	29JAN16	5	50	1
19	Carybdea marsupialis	26.6-29	15	30JAN16	5	50	1
19	Carybdea marsupialis	26.6-29	16	31JAN16	5	50	1
19	Carybdea marsupialis	26.6-29	0	15JAN16	6	50	0
19	Carybdea marsupialis	26.6-29	1	16JAN16	6	50	0
19	Carybdea marsupialis	26.6-29	2	17JAN16	6	50	0
19	Carybdea marsupialis	26.6-29	3	18JAN16	6	50	1
19	Carybdea marsupialis	26.6-29	4	19JAN16	6	50	1
19	Carybdea marsupialis	26.6-29	5	20JAN16	6	50	1
19	Carybdea marsupialis	26.6-29	6	21JAN16	6	50	1
19	Carybdea marsupialis	26.6-29	7	22JAN16	6	50	1
19	Carybdea marsupialis	26.6-29	8	23JAN16	6	50	1
19	Carybdea marsupialis	26.6-29	9	24JAN16	6	50	1
19	Carybdea marsupialis	26.6-29	10	25JAN16	6	50	1
19	Carybdea marsupialis	26.6-29	11	26JAN16	6	50	1
19	Carybdea marsupialis	26.6-29	12	27JAN16	6	50	1
19	Carybdea marsupialis	26.6-29	13	28JAN16	6	50	1
19	Carybdea marsupialis	26.6-29	14	29JAN16	6	50	1
19	Carybdea marsupialis	26.6-29	15	30JAN16	6	50	1
19	Carybdea marsupialis	26.6-29	16	31JAN16	6	50	1
19	Carybdea marsupialis	26.6-29	0	15JAN16	7	50	0
19	Carybdea marsupialis	26.6-29	1	16JAN16	7	50	0
19	Carybdea marsupialis	26.6-29	2	17JAN16	7	50	0
19	Carybdea marsupialis	26.6-29	3	18JAN16	7	50	1
19	Carybdea marsupialis	26.6-29	4	19JAN16	7	50	1
19	Carybdea marsupialis	26.6-29	5	20JAN16	7	50	1
19	Carybdea marsupialis	26.6-29	6	21JAN16	7	50	1
19	Carybdea marsupialis	26.6-29	7	22JAN16	7	50	1
19	Carybdea marsupialis	26.6-29	8	23JAN16	7	50	2
19	Carybdea marsupialis	26.6-29	9	24JAN16	7	50	2
19	Carybdea marsupialis	26.6-29	10	25JAN16	7	50	2
19	Carybdea marsupialis	26.6-29	11	26JAN16	7	50	D
19	Carybdea marsupialis	26.6-29	0	15JAN16	8	50	0
19	Carybdea marsupialis	26.6-29	1	16JAN16	8	50	0
19	Carybdea marsupialis	26.6-29	2	17JAN16	8	50	0
19	Carybdea marsupialis	26.6-29	3	18JAN16	8	50	1
19	Carybdea marsupialis	26.6-29	4	19JAN16	8	50	1
19	Carybdea marsupialis	26.6-29	5	20JAN16	8	50	1
19	Carybdea marsupialis	26.6-29	6	21JAN16	8	50	1
19	Carybdea marsupialis	26.6-29	7	22JAN16	8	50	1
19	Carybdea marsupialis	26.6-29	8	23JAN16	8	50	2
19	Carybdea marsupialis	26.6-29	9	24JAN16	8	50	2
19	Carybdea marsupialis	26.6-29	10	25JAN16	8	50	2
19	Carybdea marsupialis	26.6-29	11	26JAN16	8	50	2
19	Carybdea marsupialis	26.6-29	12	27JAN16	8	50	2
19	Carybdea marsupialis	26.6-29	13	28JAN16	8	50	3
19	Carybdea marsupialis	26.6-29	0	15JAN16	9	50	0
19	Carybdea marsupialis	26.6-29	1	16JAN16	9	50	0
19	Carybdea marsupialis	26.6-29	2	17JAN16	9	50	0
19	Carybdea marsupialis	26.6-29	3	18JAN16	9	50	1
19	Carybdea marsupialis	26.6-29	4	19JAN16	9	50	1
19	Carybdea marsupialis	26.6-29	5	20JAN16	9	50	1
19	Carybdea marsupialis	26.6-29	6	21JAN16	9	50	1
19	Carybdea marsupialis	26.6-29	7	22JAN16	9	50	1
19	Carybdea marsupialis	26.6-29	8	23JAN16	9	50	2
19	Carybdea marsupialis	26.6-29	9	24JAN16	9	50	2
19	Carybdea marsupialis	26.6-29	10	25JAN16	9	50	2
19	Carybdea marsupialis	26.6-29	11	26JAN16	9	50	2
19	Carybdea marsupialis	26.6-29	12	27JAN16	9	50	2
19	Carybdea marsupialis	26.6-29	13	28JAN16	9	50	3
19	Carybdea marsupialis	26.6-29	0	15JAN16	10	50	0
19	Carybdea marsupialis	26.6-29	1	16JAN16	10	50	0
19	Carybdea marsupialis	26.6-29	2	17JAN16	10	50	0
19	Carybdea marsupialis	26.6-29	3	18JAN16	10	50	1
19	Carybdea marsupialis	26.6-29	4	19JAN16	10	50	1
19	Carybdea marsupialis	26.6-29	5	20JAN16	10	50	1
19	Carybdea marsupialis	26.6-29	6	21JAN16	10	50	1
19	Carybdea marsupialis	26.6-29	7	22JAN16	10	50	1
19	Carybdea marsupialis	26.6-29	8	23JAN16	10	50	2
19	Carybdea marsupialis	26.6-29	9	24JAN16	10	50	2
19	Carybdea marsupialis	26.6-29	10	25JAN16	10	50	2
19	Carybdea marsupialis	26.6-29	11	26JAN16	10	50	2
19	Carybdea marsupialis	26.6-29	12	27JAN16	10	50	2
19	Carybdea marsupialis	26.6-29	13	28JAN16	10	50	3
19	Carybdea marsupialis	26.6-29	0	15JAN16	11	50	0
19	Carybdea marsupialis	26.6-29	1	16JAN16	11	50	0
19	Carybdea marsupialis	26.6-29	2	17JAN16	11	50	0
19	Carybdea marsupialis	26.6-29	3	18JAN16	11	50	1
19	Carybdea marsupialis	26.6-29	4	19JAN16	11	50	1
19	Carybdea marsupialis	26.6-29	5	20JAN16	11	50	1
19	Carybdea marsupialis	26.6-29	6	21JAN16	11	50	1
19	Carybdea marsupialis	26.6-29	7	22JAN16	11	50	1
19	Carybdea marsupialis	26.6-29	8	23JAN16	11	50	D
19	Carybdea marsupialis	26.6-29	0	15JAN16	12	50	0
19	Carybdea marsupialis	26.6-29	1	16JAN16	12	50	0
19	Carybdea marsupialis	26.6-29	2	17JAN16	12	50	0
19	Carybdea marsupialis	26.6-29	3	18JAN16	12	50	1
19	Carybdea marsupialis	26.6-29	4	19JAN16	12	50	1
19	Carybdea marsupialis	26.6-29	5	20JAN16	12	50	1
19	Carybdea marsupialis	26.6-29	6	21JAN16	12	50	1
19	Carybdea marsupialis	26.6-29	7	22JAN16	12	50	1
19	Carybdea marsupialis	26.6-29	8	23JAN16	12	50	D
19	Carybdea marsupialis	26.6-29	0	15JAN16	1	0	0
19	Carybdea marsupialis	26.6-29	1	16JAN16	1	0	0
19	Carybdea marsupialis	26.6-29	2	17JAN16	1	0	0
19	Carybdea marsupialis	26.6-29	3	18JAN16	1	0	0
19	Carybdea marsupialis	26.6-29	4	19JAN16	1	0	0
19	Carybdea marsupialis	26.6-29	5	20JAN16	1	0	0
19	Carybdea marsupialis	26.6-29	6	21JAN16	1	0	0
19	Carybdea marsupialis	26.6-29	7	22JAN16	1	0	0
19	Carybdea marsupialis	26.6-29	8	23JAN16	1	0	0
19	Carybdea marsupialis	26.6-29	9	24JAN16	1	0	0
19	Carybdea marsupialis	26.6-29	10	25JAN16	1	0	0
19	Carybdea marsupialis	26.6-29	11	26JAN16	1	0	0
19	Carybdea marsupialis	26.6-29	12	27JAN16	1	0	0
19	Carybdea marsupialis	26.6-29	13	28JAN16	1	0	0
19	Carybdea marsupialis	26.6-29	14	29JAN16	1	0	0
19	Carybdea marsupialis	26.6-29	15	30JAN16	1	0	0
19	Carybdea marsupialis	26.6-29	16	31JAN16	1	0	0
19	Carybdea marsupialis	26.6-29	0	15JAN16	2	0	0
19	Carybdea marsupialis	26.6-29	1	16JAN16	2	0	0
19	Carybdea marsupialis	26.6-29	2	17JAN16	2	0	0
19	Carybdea marsupialis	26.6-29	3	18JAN16	2	0	0
19	Carybdea marsupialis	26.6-29	4	19JAN16	2	0	0
19	Carybdea marsupialis	26.6-29	5	20JAN16	2	0	0
19	Carybdea marsupialis	26.6-29	6	21JAN16	2	0	0
19	Carybdea marsupialis	26.6-29	7	22JAN16	2	0	0
19	Carybdea marsupialis	26.6-29	8	23JAN16	2	0	0
19	Carybdea marsupialis	26.6-29	9	24JAN16	2	0	0
19	Carybdea marsupialis	26.6-29	10	25JAN16	2	0	0
19	Carybdea marsupialis	26.6-29	11	26JAN16	2	0	0
19	Carybdea marsupialis	26.6-29	12	27JAN16	2	0	0
19	Carybdea marsupialis	26.6-29	13	28JAN16	2	0	0
19	Carybdea marsupialis	26.6-29	14	29JAN16	2	0	0
19	Carybdea marsupialis	26.6-29	15	30JAN16	2	0	0
19	Carybdea marsupialis	26.6-29	16	31JAN16	2	0	0
19	Carybdea marsupialis	26.6-29	0	15JAN16	3	0	0
19	Carybdea marsupialis	26.6-29	1	16JAN16	3	0	0
19	Carybdea marsupialis	26.6-29	2	17JAN16	3	0	0
19	Carybdea marsupialis	26.6-29	3	18JAN16	3	0	0
19	Carybdea marsupialis	26.6-29	4	19JAN16	3	0	0
19	Carybdea marsupialis	26.6-29	5	20JAN16	3	0	0
19	Carybdea marsupialis	26.6-29	6	21JAN16	3	0	0
19	Carybdea marsupialis	26.6-29	7	22JAN16	3	0	0
19	Carybdea marsupialis	26.6-29	8	23JAN16	3	0	0
19	Carybdea marsupialis	26.6-29	9	24JAN16	3	0	0
19	Carybdea marsupialis	26.6-29	10	25JAN16	3	0	0
19	Carybdea marsupialis	26.6-29	11	26JAN16	3	0	0
19	Carybdea marsupialis	26.6-29	12	27JAN16	3	0	0
19	Carybdea marsupialis	26.6-29	13	28JAN16	3	0	0
19	Carybdea marsupialis	26.6-29	14	29JAN16	3	0	0
19	Carybdea marsupialis	26.6-29	15	30JAN16	3	0	0
19	Carybdea marsupialis	26.6-29	16	31JAN16	3	0	0
19	Carybdea marsupialis	26.6-29	0	15JAN16	4	0	0
19	Carybdea marsupialis	26.6-29	1	16JAN16	4	0	0
19	Carybdea marsupialis	26.6-29	2	17JAN16	4	0	0
19	Carybdea marsupialis	26.6-29	3	18JAN16	4	0	0
19	Carybdea marsupialis	26.6-29	4	19JAN16	4	0	0
19	Carybdea marsupialis	26.6-29	5	20JAN16	4	0	0
19	Carybdea marsupialis	26.6-29	6	21JAN16	4	0	0
19	Carybdea marsupialis	26.6-29	7	22JAN16	4	0	0
19	Carybdea marsupialis	26.6-29	8	23JAN16	4	0	0
19	Carybdea marsupialis	26.6-29	9	24JAN16	4	0	0
19	Carybdea marsupialis	26.6-29	10	25JAN16	4	0	0
19	Carybdea marsupialis	26.6-29	11	26JAN16	4	0	0
19	Carybdea marsupialis	26.6-29	12	27JAN16	4	0	0
19	Carybdea marsupialis	26.6-29	13	28JAN16	4	0	0
19	Carybdea marsupialis	26.6-29	14	29JAN16	4	0	0
19	Carybdea marsupialis	26.6-29	15	30JAN16	4	0	0
19	Carybdea marsupialis	26.6-29	16	31JAN16	4	0	0
19	Carybdea marsupialis	26.6-29	0	15JAN16	5	0	0
19	Carybdea marsupialis	26.6-29	1	16JAN16	5	0	0
19	Carybdea marsupialis	26.6-29	2	17JAN16	5	0	0
19	Carybdea marsupialis	26.6-29	3	18JAN16	5	0	0
19	Carybdea marsupialis	26.6-29	4	19JAN16	5	0	0
19	Carybdea marsupialis	26.6-29	5	20JAN16	5	0	0
19	Carybdea marsupialis	26.6-29	6	21JAN16	5	0	0
19	Carybdea marsupialis	26.6-29	7	22JAN16	5	0	0
19	Carybdea marsupialis	26.6-29	8	23JAN16	5	0	0
19	Carybdea marsupialis	26.6-29	9	24JAN16	5	0	0
19	Carybdea marsupialis	26.6-29	10	25JAN16	5	0	0
19	Carybdea marsupialis	26.6-29	11	26JAN16	5	0	0
19	Carybdea marsupialis	26.6-29	12	27JAN16	5	0	0
19	Carybdea marsupialis	26.6-29	13	28JAN16	5	0	0
19	Carybdea marsupialis	26.6-29	14	29JAN16	5	0	0
19	Carybdea marsupialis	26.6-29	15	30JAN16	5	0	0
19	Carybdea marsupialis	26.6-29	16	31JAN16	5	0	0
19	Carybdea marsupialis	26.6-29	0	15JAN16	6	0	0
19	Carybdea marsupialis	26.6-29	1	16JAN16	6	0	0
19	Carybdea marsupialis	26.6-29	2	17JAN16	6	0	0
19	Carybdea marsupialis	26.6-29	3	18JAN16	6	0	0
19	Carybdea marsupialis	26.6-29	4	19JAN16	6	0	0
19	Carybdea marsupialis	26.6-29	5	20JAN16	6	0	0
19	Carybdea marsupialis	26.6-29	6	21JAN16	6	0	0
19	Carybdea marsupialis	26.6-29	7	22JAN16	6	0	0
19	Carybdea marsupialis	26.6-29	8	23JAN16	6	0	0
19	Carybdea marsupialis	26.6-29	9	24JAN16	6	0	0
19	Carybdea marsupialis	26.6-29	10	25JAN16	6	0	0
19	Carybdea marsupialis	26.6-29	11	26JAN16	6	0	0
19	Carybdea marsupialis	26.6-29	12	27JAN16	6	0	0
19	Carybdea marsupialis	26.6-29	13	28JAN16	6	0	0
19	Carybdea marsupialis	26.6-29	14	29JAN16	6	0	0
19	Carybdea marsupialis	26.6-29	15	30JAN16	6	0	0
19	Carybdea marsupialis	26.6-29	16	31JAN16	6	0	0
19	Carybdea marsupialis	26.6-29	0	15JAN16	7	0	0
19	Carybdea marsupialis	26.6-29	1	16JAN16	7	0	0
19	Carybdea marsupialis	26.6-29	2	17JAN16	7	0	0
19	Carybdea marsupialis	26.6-29	3	18JAN16	7	0	0
19	Carybdea marsupialis	26.6-29	4	19JAN16	7	0	0
19	Carybdea marsupialis	26.6-29	5	20JAN16	7	0	0
19	Carybdea marsupialis	26.6-29	6	21JAN16	7	0	0
19	Carybdea marsupialis	26.6-29	7	22JAN16	7	0	0
19	Carybdea marsupialis	26.6-29	8	23JAN16	7	0	0
19	Carybdea marsupialis	26.6-29	9	24JAN16	7	0	0
19	Carybdea marsupialis	26.6-29	10	25JAN16	7	0	0
19	Carybdea marsupialis	26.6-29	11	26JAN16	7	0	0
19	Carybdea marsupialis	26.6-29	12	27JAN16	7	0	0
19	Carybdea marsupialis	26.6-29	13	28JAN16	7	0	0
19	Carybdea marsupialis	26.6-29	14	29JAN16	7	0	0
19	Carybdea marsupialis	26.6-29	15	30JAN16	7	0	0
19	Carybdea marsupialis	26.6-29	16	31JAN16	7	0	0
19	Carybdea marsupialis	26.6-29	0	15JAN16	8	0	0
19	Carybdea marsupialis	26.6-29	1	16JAN16	8	0	0
19	Carybdea marsupialis	26.6-29	2	17JAN16	8	0	0
19	Carybdea marsupialis	26.6-29	3	18JAN16	8	0	0
19	Carybdea marsupialis	26.6-29	4	19JAN16	8	0	0
19	Carybdea marsupialis	26.6-29	5	20JAN16	8	0	0
19	Carybdea marsupialis	26.6-29	6	21JAN16	8	0	0
19	Carybdea marsupialis	26.6-29	7	22JAN16	8	0	0
19	Carybdea marsupialis	26.6-29	8	23JAN16	8	0	0
19	Carybdea marsupialis	26.6-29	9	24JAN16	8	0	0
19	Carybdea marsupialis	26.6-29	10	25JAN16	8	0	0
19	Carybdea marsupialis	26.6-29	11	26JAN16	8	0	0
19	Carybdea marsupialis	26.6-29	12	27JAN16	8	0	0
19	Carybdea marsupialis	26.6-29	13	28JAN16	8	0	0
19	Carybdea marsupialis	26.6-29	14	29JAN16	8	0	0
19	Carybdea marsupialis	26.6-29	15	30JAN16	8	0	0
19	Carybdea marsupialis	26.6-29	16	31JAN16	8	0	0
19	Carybdea marsupialis	26.6-29	0	15JAN16	9	0	0
19	Carybdea marsupialis	26.6-29	1	16JAN16	9	0	0
19	Carybdea marsupialis	26.6-29	2	17JAN16	9	0	0
19	Carybdea marsupialis	26.6-29	3	18JAN16	9	0	0
19	Carybdea marsupialis	26.6-29	4	19JAN16	9	0	0
19	Carybdea marsupialis	26.6-29	5	20JAN16	9	0	0
19	Carybdea marsupialis	26.6-29	6	21JAN16	9	0	0
19	Carybdea marsupialis	26.6-29	7	22JAN16	9	0	0
19	Carybdea marsupialis	26.6-29	8	23JAN16	9	0	0
19	Carybdea marsupialis	26.6-29	9	24JAN16	9	0	0
19	Carybdea marsupialis	26.6-29	10	25JAN16	9	0	0
19	Carybdea marsupialis	26.6-29	11	26JAN16	9	0	0
19	Carybdea marsupialis	26.6-29	12	27JAN16	9	0	0
19	Carybdea marsupialis	26.6-29	13	28JAN16	9	0	0
19	Carybdea marsupialis	26.6-29	14	29JAN16	9	0	0
19	Carybdea marsupialis	26.6-29	15	30JAN16	9	0	0
19	Carybdea marsupialis	26.6-29	16	31JAN16	9	0	0
19	Carybdea marsupialis	26.6-29	0	15JAN16	10	0	0
19	Carybdea marsupialis	26.6-29	1	16JAN16	10	0	0
19	Carybdea marsupialis	26.6-29	2	17JAN16	10	0	0
19	Carybdea marsupialis	26.6-29	3	18JAN16	10	0	0
19	Carybdea marsupialis	26.6-29	4	19JAN16	10	0	0
19	Carybdea marsupialis	26.6-29	5	20JAN16	10	0	0
19	Carybdea marsupialis	26.6-29	6	21JAN16	10	0	0
19	Carybdea marsupialis	26.6-29	7	22JAN16	10	0	0
19	Carybdea marsupialis	26.6-29	8	23JAN16	10	0	0
19	Carybdea marsupialis	26.6-29	9	24JAN16	10	0	0
19	Carybdea marsupialis	26.6-29	10	25JAN16	10	0	0
19	Carybdea marsupialis	26.6-29	11	26JAN16	10	0	0
19	Carybdea marsupialis	26.6-29	12	27JAN16	10	0	0
19	Carybdea marsupialis	26.6-29	13	28JAN16	10	0	0
19	Carybdea marsupialis	26.6-29	14	29JAN16	10	0	0
19	Carybdea marsupialis	26.6-29	15	30JAN16	10	0	0
19	Carybdea marsupialis	26.6-29	16	31JAN16	10	0	0
19	Carybdea marsupialis	26.6-29	0	15JAN16	11	0	0
19	Carybdea marsupialis	26.6-29	1	16JAN16	11	0	0
19	Carybdea marsupialis	26.6-29	2	17JAN16	11	0	0
19	Carybdea marsupialis	26.6-29	3	18JAN16	11	0	0
19	Carybdea marsupialis	26.6-29	4	19JAN16	11	0	0
19	Carybdea marsupialis	26.6-29	5	20JAN16	11	0	0
19	Carybdea marsupialis	26.6-29	6	21JAN16	11	0	0
19	Carybdea marsupialis	26.6-29	7	22JAN16	11	0	0
19	Carybdea marsupialis	26.6-29	8	23JAN16	11	0	0
19	Carybdea marsupialis	26.6-29	9	24JAN16	11	0	0
19	Carybdea marsupialis	26.6-29	10	25JAN16	11	0	0
19	Carybdea marsupialis	26.6-29	11	26JAN16	11	0	0
19	Carybdea marsupialis	26.6-29	12	27JAN16	11	0	0
19	Carybdea marsupialis	26.6-29	13	28JAN16	11	0	0
19	Carybdea marsupialis	26.6-29	14	29JAN16	11	0	0
19	Carybdea marsupialis	26.6-29	15	30JAN16	11	0	0
19	Carybdea marsupialis	26.6-29	16	31JAN16	11	0	0
19	Carybdea marsupialis	26.6-29	0	15JAN16	12	0	0
19	Carybdea marsupialis	26.6-29	1	16JAN16	12	0	0
19	Carybdea marsupialis	26.6-29	2	17JAN16	12	0	0
19	Carybdea marsupialis	26.6-29	3	18JAN16	12	0	0
19	Carybdea marsupialis	26.6-29	4	19JAN16	12	0	0
19	Carybdea marsupialis	26.6-29	5	20JAN16	12	0	0
19	Carybdea marsupialis	26.6-29	6	21JAN16	12	0	0
19	Carybdea marsupialis	26.6-29	7	22JAN16	12	0	0
19	Carybdea marsupialis	26.6-29	8	23JAN16	12	0	0
19	Carybdea marsupialis	26.6-29	9	24JAN16	12	0	0
19	Carybdea marsupialis	26.6-29	10	25JAN16	12	0	0
19	Carybdea marsupialis	26.6-29	11	26JAN16	12	0	0
19	Carybdea marsupialis	26.6-29	12	27JAN16	12	0	0
19	Carybdea marsupialis	26.6-29	13	28JAN16	12	0	0
19	Carybdea marsupialis	26.6-29	14	29JAN16	12	0	0
19	Carybdea marsupialis	26.6-29	15	30JAN16	12	0	0
19	Carybdea marsupialis	26.6-29	16	31JAN16	12	0	0
20	Carybdea marsupialis	26.6-29	0	30JAN16	1	20	0
20	Carybdea marsupialis	26.6-29	1	31JAN16	1	20	0
20	Carybdea marsupialis	26.6-29	2	01FEB16	1	20	1
20	Carybdea marsupialis	26.6-29	3	02FEB16	1	20	1
20	Carybdea marsupialis	26.6-29	4	03FEB16	1	20	1
20	Carybdea marsupialis	26.6-29	5	04FEB16	1	20	1
20	Carybdea marsupialis	26.6-29	6	05FEB16	1	20	1
20	Carybdea marsupialis	26.6-29	7	06FEB16	1	20	NA
20	Carybdea marsupialis	26.6-29	8	07FEB16	1	20	2
20	Carybdea marsupialis	26.6-29	9	08FEB16	1	20	2
20	Carybdea marsupialis	26.6-29	10	09FEB16	1	20	2
20	Carybdea marsupialis	26.6-29	11	10FEB16	1	20	2
20	Carybdea marsupialis	26.6-29	12	11FEB16	1	20	2
20	Carybdea marsupialis	26.6-29	13	12FEB16	1	20	2
20	Carybdea marsupialis	26.6-29	14	13FEB16	1	20	2
20	Carybdea marsupialis	26.6-29	15	14FEB16	1	20	2
20	Carybdea marsupialis	26.6-29	16	15FEB16	1	20	2
20	Carybdea marsupialis	26.6-29	17	16FEB16	1	20	2
20	Carybdea marsupialis	26.6-29	18	17FEB16	1	20	2
20	Carybdea marsupialis	26.6-29	19	18FEB16	1	20	D
20	Carybdea marsupialis	26.6-29	0	30JAN16	2	20	0
20	Carybdea marsupialis	26.6-29	1	31JAN16	2	20	0
20	Carybdea marsupialis	26.6-29	2	01FEB16	2	20	1
20	Carybdea marsupialis	26.6-29	3	02FEB16	2	20	1
20	Carybdea marsupialis	26.6-29	4	03FEB16	2	20	1
20	Carybdea marsupialis	26.6-29	5	04FEB16	2	20	1
20	Carybdea marsupialis	26.6-29	6	05FEB16	2	20	2
20	Carybdea marsupialis	26.6-29	7	06FEB16	2	20	NA
20	Carybdea marsupialis	26.6-29	8	07FEB16	2	20	2
20	Carybdea marsupialis	26.6-29	9	08FEB16	2	20	NA
20	Carybdea marsupialis	26.6-29	10	09FEB16	2	20	2
20	Carybdea marsupialis	26.6-29	11	10FEB16	2	20	2
20	Carybdea marsupialis	26.6-29	12	11FEB16	2	20	2
20	Carybdea marsupialis	26.6-29	13	12FEB16	2	20	4
20	Carybdea marsupialis	26.6-29	0	30JAN16	3	20	0
20	Carybdea marsupialis	26.6-29	1	31JAN16	3	20	0
20	Carybdea marsupialis	26.6-29	2	01FEB16	3	20	1
20	Carybdea marsupialis	26.6-29	3	02FEB16	3	20	1
20	Carybdea marsupialis	26.6-29	4	03FEB16	3	20	1
20	Carybdea marsupialis	26.6-29	5	04FEB16	3	20	1
20	Carybdea marsupialis	26.6-29	6	05FEB16	3	20	2
20	Carybdea marsupialis	26.6-29	7	06FEB16	3	20	NA
20	Carybdea marsupialis	26.6-29	8	07FEB16	3	20	2
20	Carybdea marsupialis	26.6-29	9	08FEB16	3	20	NA
20	Carybdea marsupialis	26.6-29	10	09FEB16	3	20	2
20	Carybdea marsupialis	26.6-29	11	10FEB16	3	20	2
20	Carybdea marsupialis	26.6-29	12	11FEB16	3	20	2
20	Carybdea marsupialis	26.6-29	13	12FEB16	3	20	4
20	Carybdea marsupialis	26.6-29	0	30JAN16	4	20	0
20	Carybdea marsupialis	26.6-29	1	31JAN16	4	20	0
20	Carybdea marsupialis	26.6-29	2	01FEB16	4	20	1
20	Carybdea marsupialis	26.6-29	3	02FEB16	4	20	1
20	Carybdea marsupialis	26.6-29	4	03FEB16	4	20	1
20	Carybdea marsupialis	26.6-29	5	04FEB16	4	20	1
20	Carybdea marsupialis	26.6-29	6	05FEB16	4	20	1
20	Carybdea marsupialis	26.6-29	7	06FEB16	4	20	NA
20	Carybdea marsupialis	26.6-29	8	07FEB16	4	20	2
20	Carybdea marsupialis	26.6-29	9	08FEB16	4	20	NA
20	Carybdea marsupialis	26.6-29	10	09FEB16	4	20	2
20	Carybdea marsupialis	26.6-29	11	10FEB16	4	20	2
20	Carybdea marsupialis	26.6-29	12	11FEB16	4	20	2
20	Carybdea marsupialis	26.6-29	13	12FEB16	4	20	3
20	Carybdea marsupialis	26.6-29	0	30JAN16	5	20	0
20	Carybdea marsupialis	26.6-29	1	31JAN16	5	20	0
20	Carybdea marsupialis	26.6-29	2	01FEB16	5	20	1
20	Carybdea marsupialis	26.6-29	3	02FEB16	5	20	1
20	Carybdea marsupialis	26.6-29	4	03FEB16	5	20	1
20	Carybdea marsupialis	26.6-29	5	04FEB16	5	20	1
20	Carybdea marsupialis	26.6-29	6	05FEB16	5	20	2
20	Carybdea marsupialis	26.6-29	7	06FEB16	5	20	NA
20	Carybdea marsupialis	26.6-29	8	07FEB16	5	20	2
20	Carybdea marsupialis	26.6-29	9	08FEB16	5	20	NA
20	Carybdea marsupialis	26.6-29	10	09FEB16	5	20	2
20	Carybdea marsupialis	26.6-29	11	10FEB16	5	20	2
20	Carybdea marsupialis	26.6-29	12	11FEB16	5	20	2
20	Carybdea marsupialis	26.6-29	13	12FEB16	5	20	4
20	Carybdea marsupialis	26.6-29	0	30JAN16	6	20	0
20	Carybdea marsupialis	26.6-29	1	31JAN16	6	20	0
20	Carybdea marsupialis	26.6-29	2	01FEB16	6	20	1
20	Carybdea marsupialis	26.6-29	3	02FEB16	6	20	1
20	Carybdea marsupialis	26.6-29	4	03FEB16	6	20	1
20	Carybdea marsupialis	26.6-29	5	04FEB16	6	20	1
20	Carybdea marsupialis	26.6-29	6	05FEB16	6	20	2
20	Carybdea marsupialis	26.6-29	7	06FEB16	6	20	NA
20	Carybdea marsupialis	26.6-29	8	07FEB16	6	20	2
20	Carybdea marsupialis	26.6-29	9	08FEB16	6	20	NA
20	Carybdea marsupialis	26.6-29	10	09FEB16	6	20	2
20	Carybdea marsupialis	26.6-29	11	10FEB16	6	20	2
20	Carybdea marsupialis	26.6-29	12	11FEB16	6	20	2
20	Carybdea marsupialis	26.6-29	13	12FEB16	6	20	2
20	Carybdea marsupialis	26.6-29	14	13FEB16	6	20	NA
20	Carybdea marsupialis	26.6-29	15	14FEB16	6	20	4
20	Carybdea marsupialis	26.6-29	0	30JAN16	7	20	0
20	Carybdea marsupialis	26.6-29	1	31JAN16	7	20	0
20	Carybdea marsupialis	26.6-29	2	01FEB16	7	20	1
20	Carybdea marsupialis	26.6-29	3	02FEB16	7	20	1
20	Carybdea marsupialis	26.6-29	4	03FEB16	7	20	1
20	Carybdea marsupialis	26.6-29	5	04FEB16	7	20	1
20	Carybdea marsupialis	26.6-29	6	05FEB16	7	20	1
20	Carybdea marsupialis	26.6-29	7	06FEB16	7	20	NA
20	Carybdea marsupialis	26.6-29	8	07FEB16	7	20	1
20	Carybdea marsupialis	26.6-29	9	08FEB16	7	20	NA
20	Carybdea marsupialis	26.6-29	10	09FEB16	7	20	1
20	Carybdea marsupialis	26.6-29	11	10FEB16	7	20	D
20	Carybdea marsupialis	26.6-29	0	30JAN16	8	20	0
20	Carybdea marsupialis	26.6-29	1	31JAN16	8	20	0
20	Carybdea marsupialis	26.6-29	2	01FEB16	8	20	1
20	Carybdea marsupialis	26.6-29	3	02FEB16	8	20	1
20	Carybdea marsupialis	26.6-29	4	03FEB16	8	20	1
20	Carybdea marsupialis	26.6-29	5	04FEB16	8	20	1
20	Carybdea marsupialis	26.6-29	6	05FEB16	8	20	2
20	Carybdea marsupialis	26.6-29	7	06FEB16	8	20	NA
20	Carybdea marsupialis	26.6-29	8	07FEB16	8	20	2
20	Carybdea marsupialis	26.6-29	9	08FEB16	8	20	NA
20	Carybdea marsupialis	26.6-29	10	09FEB16	8	20	2
20	Carybdea marsupialis	26.6-29	11	10FEB16	8	20	2
20	Carybdea marsupialis	26.6-29	12	11FEB16	8	20	2
20	Carybdea marsupialis	26.6-29	13	12FEB16	8	20	3
20	Carybdea marsupialis	26.6-29	0	30JAN16	9	20	0
20	Carybdea marsupialis	26.6-29	1	31JAN16	9	20	0
20	Carybdea marsupialis	26.6-29	2	01FEB16	9	20	1
20	Carybdea marsupialis	26.6-29	3	02FEB16	9	20	1
20	Carybdea marsupialis	26.6-29	4	03FEB16	9	20	1
20	Carybdea marsupialis	26.6-29	5	04FEB16	9	20	1
20	Carybdea marsupialis	26.6-29	6	05FEB16	9	20	2
20	Carybdea marsupialis	26.6-29	7	06FEB16	9	20	NA
20	Carybdea marsupialis	26.6-29	8	07FEB16	9	20	2
20	Carybdea marsupialis	26.6-29	9	08FEB16	9	20	NA
20	Carybdea marsupialis	26.6-29	10	09FEB16	9	20	2
20	Carybdea marsupialis	26.6-29	11	10FEB16	9	20	2
20	Carybdea marsupialis	26.6-29	12	11FEB16	9	20	2
20	Carybdea marsupialis	26.6-29	13	12FEB16	9	20	2
20	Carybdea marsupialis	26.6-29	14	13FEB16	9	20	NA
20	Carybdea marsupialis	26.6-29	15	14FEB16	9	20	3
20	Carybdea marsupialis	26.6-29	0	30JAN16	10	20	0
20	Carybdea marsupialis	26.6-29	1	31JAN16	10	20	0
20	Carybdea marsupialis	26.6-29	2	01FEB16	10	20	1
20	Carybdea marsupialis	26.6-29	3	02FEB16	10	20	1
20	Carybdea marsupialis	26.6-29	4	03FEB16	10	20	1
20	Carybdea marsupialis	26.6-29	5	04FEB16	10	20	1
20	Carybdea marsupialis	26.6-29	6	05FEB16	10	20	2
20	Carybdea marsupialis	26.6-29	7	06FEB16	10	20	NA
20	Carybdea marsupialis	26.6-29	8	07FEB16	10	20	2
20	Carybdea marsupialis	26.6-29	9	08FEB16	10	20	NA
20	Carybdea marsupialis	26.6-29	10	09FEB16	10	20	2
20	Carybdea marsupialis	26.6-29	11	10FEB16	10	20	2
20	Carybdea marsupialis	26.6-29	12	11FEB16	10	20	2
20	Carybdea marsupialis	26.6-29	13	12FEB16	10	20	2
20	Carybdea marsupialis	26.6-29	14	13FEB16	10	20	NA
20	Carybdea marsupialis	26.6-29	15	14FEB16	10	20	3
20	Carybdea marsupialis	26.6-29	0	30JAN16	11	20	0
20	Carybdea marsupialis	26.6-29	1	31JAN16	11	20	0
20	Carybdea marsupialis	26.6-29	2	01FEB16	11	20	1
20	Carybdea marsupialis	26.6-29	3	02FEB16	11	20	1
20	Carybdea marsupialis	26.6-29	4	03FEB16	11	20	1
20	Carybdea marsupialis	26.6-29	5	04FEB16	11	20	1
20	Carybdea marsupialis	26.6-29	6	05FEB16	11	20	2
20	Carybdea marsupialis	26.6-29	7	06FEB16	11	20	NA
20	Carybdea marsupialis	26.6-29	8	07FEB16	11	20	2
20	Carybdea marsupialis	26.6-29	9	08FEB16	11	20	NA
20	Carybdea marsupialis	26.6-29	10	09FEB16	11	20	1
20	Carybdea marsupialis	26.6-29	11	10FEB16	11	20	1
20	Carybdea marsupialis	26.6-29	12	11FEB16	11	20	D
20	Carybdea marsupialis	26.6-29	0	30JAN16	12	20	0
20	Carybdea marsupialis	26.6-29	1	31JAN16	12	20	0
20	Carybdea marsupialis	26.6-29	2	01FEB16	12	20	1
20	Carybdea marsupialis	26.6-29	3	02FEB16	12	20	1
20	Carybdea marsupialis	26.6-29	4	03FEB16	12	20	1
20	Carybdea marsupialis	26.6-29	5	04FEB16	12	20	1
20	Carybdea marsupialis	26.6-29	6	05FEB16	12	20	1
20	Carybdea marsupialis	26.6-29	7	06FEB16	12	20	NA
20	Carybdea marsupialis	26.6-29	8	07FEB16	12	20	1
20	Carybdea marsupialis	26.6-29	9	08FEB16	12	20	NA
20	Carybdea marsupialis	26.6-29	10	09FEB16	12	20	1
20	Carybdea marsupialis	26.6-29	11	10FEB16	12	20	1
20	Carybdea marsupialis	26.6-29	12	11FEB16	12	20	D
20	Carybdea marsupialis	26.6-29	0	30JAN16	13	20	0
20	Carybdea marsupialis	26.6-29	1	31JAN16	13	20	0
20	Carybdea marsupialis	26.6-29	2	01FEB16	13	20	1
20	Carybdea marsupialis	26.6-29	3	02FEB16	13	20	1
20	Carybdea marsupialis	26.6-29	4	03FEB16	13	20	1
20	Carybdea marsupialis	26.6-29	5	04FEB16	13	20	1
20	Carybdea marsupialis	26.6-29	6	05FEB16	13	20	1
20	Carybdea marsupialis	26.6-29	7	06FEB16	13	20	NA
20	Carybdea marsupialis	26.6-29	8	07FEB16	13	20	1
20	Carybdea marsupialis	26.6-29	9	08FEB16	13	20	NA
20	Carybdea marsupialis	26.6-29	10	09FEB16	13	20	1
20	Carybdea marsupialis	26.6-29	11	10FEB16	13	20	1
20	Carybdea marsupialis	26.6-29	12	11FEB16	13	20	D
20	Carybdea marsupialis	26.6-29	0	30JAN16	14	20	0
20	Carybdea marsupialis	26.6-29	1	31JAN16	14	20	0
20	Carybdea marsupialis	26.6-29	2	01FEB16	14	20	1
20	Carybdea marsupialis	26.6-29	3	02FEB16	14	20	1
20	Carybdea marsupialis	26.6-29	4	03FEB16	14	20	1
20	Carybdea marsupialis	26.6-29	5	04FEB16	14	20	1
20	Carybdea marsupialis	26.6-29	6	05FEB16	14	20	2
20	Carybdea marsupialis	26.6-29	7	06FEB16	14	20	NA
20	Carybdea marsupialis	26.6-29	8	07FEB16	14	20	2
20	Carybdea marsupialis	26.6-29	9	08FEB16	14	20	NA
20	Carybdea marsupialis	26.6-29	10	09FEB16	14	20	2
20	Carybdea marsupialis	26.6-29	11	10FEB16	14	20	2
20	Carybdea marsupialis	26.6-29	12	11FEB16	14	20	2
20	Carybdea marsupialis	26.6-29	13	12FEB16	14	20	4
20	Carybdea marsupialis	26.6-29	0	30JAN16	15	20	0
20	Carybdea marsupialis	26.6-29	1	31JAN16	15	20	0
20	Carybdea marsupialis	26.6-29	2	01FEB16	15	20	1
20	Carybdea marsupialis	26.6-29	3	02FEB16	15	20	1
20	Carybdea marsupialis	26.6-29	4	03FEB16	15	20	1
20	Carybdea marsupialis	26.6-29	5	04FEB16	15	20	1
20	Carybdea marsupialis	26.6-29	6	05FEB16	15	20	1
20	Carybdea marsupialis	26.6-29	7	06FEB16	15	20	NA
20	Carybdea marsupialis	26.6-29	8	07FEB16	15	20	2
20	Carybdea marsupialis	26.6-29	9	08FEB16	15	20	NA
20	Carybdea marsupialis	26.6-29	10	09FEB16	15	20	2
20	Carybdea marsupialis	26.6-29	11	10FEB16	15	20	2
20	Carybdea marsupialis	26.6-29	12	11FEB16	15	20	2
20	Carybdea marsupialis	26.6-29	13	12FEB16	15	20	4
20	Carybdea marsupialis	26.6-29	0	30JAN16	16	20	0
20	Carybdea marsupialis	26.6-29	1	31JAN16	16	20	0
20	Carybdea marsupialis	26.6-29	2	01FEB16	16	20	1
20	Carybdea marsupialis	26.6-29	3	02FEB16	16	20	1
20	Carybdea marsupialis	26.6-29	4	03FEB16	16	20	1
20	Carybdea marsupialis	26.6-29	5	04FEB16	16	20	2
20	Carybdea marsupialis	26.6-29	6	05FEB16	16	20	2
20	Carybdea marsupialis	26.6-29	7	06FEB16	16	20	NA
20	Carybdea marsupialis	26.6-29	8	07FEB16	16	20	2
20	Carybdea marsupialis	26.6-29	9	08FEB16	16	20	NA
20	Carybdea marsupialis	26.6-29	10	09FEB16	16	20	2
20	Carybdea marsupialis	26.6-29	11	10FEB16	16	20	2
20	Carybdea marsupialis	26.6-29	12	11FEB16	16	20	2
20	Carybdea marsupialis	26.6-29	13	12FEB16	16	20	2
20	Carybdea marsupialis	26.6-29	14	13FEB16	16	20	2
20	Carybdea marsupialis	26.6-29	15	14FEB16	16	20	2
20	Carybdea marsupialis	26.6-29	16	15FEB16	16	20	2
20	Carybdea marsupialis	26.6-29	17	16FEB16	16	20	3
20	Carybdea marsupialis	26.6-29	0	30JAN16	17	20	0
20	Carybdea marsupialis	26.6-29	1	31JAN16	17	20	0
20	Carybdea marsupialis	26.6-29	2	01FEB16	17	20	1
20	Carybdea marsupialis	26.6-29	3	02FEB16	17	20	1
20	Carybdea marsupialis	26.6-29	4	03FEB16	17	20	1
20	Carybdea marsupialis	26.6-29	5	04FEB16	17	20	1
20	Carybdea marsupialis	26.6-29	6	05FEB16	17	20	1
20	Carybdea marsupialis	26.6-29	7	06FEB16	17	20	NA
20	Carybdea marsupialis	26.6-29	8	07FEB16	17	20	2
20	Carybdea marsupialis	26.6-29	9	08FEB16	17	20	NA
20	Carybdea marsupialis	26.6-29	10	09FEB16	17	20	2
20	Carybdea marsupialis	26.6-29	11	10FEB16	17	20	2
20	Carybdea marsupialis	26.6-29	12	11FEB16	17	20	2
20	Carybdea marsupialis	26.6-29	13	12FEB16	17	20	2
20	Carybdea marsupialis	26.6-29	14	13FEB16	17	20	2
20	Carybdea marsupialis	26.6-29	15	14FEB16	17	20	2
20	Carybdea marsupialis	26.6-29	16	15FEB16	17	20	2
20	Carybdea marsupialis	26.6-29	17	16FEB16	17	20	2
20	Carybdea marsupialis	26.6-29	18	17FEB16	17	20	2
20	Carybdea marsupialis	26.6-29	19	18FEB16	17	20	2
20	Carybdea marsupialis	26.6-29	20	19FEB16	17	20	2
20	Carybdea marsupialis	26.6-29	21	20FEB16	17	20	2
20	Carybdea marsupialis	26.6-29	22	21FEB16	17	20	D
20	Carybdea marsupialis	26.6-29	0	30JAN16	18	20	0
20	Carybdea marsupialis	26.6-29	1	31JAN16	18	20	0
20	Carybdea marsupialis	26.6-29	2	01FEB16	18	20	1
20	Carybdea marsupialis	26.6-29	3	02FEB16	18	20	1
20	Carybdea marsupialis	26.6-29	4	03FEB16	18	20	1
20	Carybdea marsupialis	26.6-29	5	04FEB16	18	20	1
20	Carybdea marsupialis	26.6-29	6	05FEB16	18	20	1
20	Carybdea marsupialis	26.6-29	7	06FEB16	18	20	NA
20	Carybdea marsupialis	26.6-29	8	07FEB16	18	20	1
20	Carybdea marsupialis	26.6-29	9	08FEB16	18	20	NA
20	Carybdea marsupialis	26.6-29	10	09FEB16	18	20	1
20	Carybdea marsupialis	26.6-29	11	10FEB16	18	20	1
20	Carybdea marsupialis	26.6-29	12	11FEB16	18	20	1
20	Carybdea marsupialis	26.6-29	13	12FEB16	18	20	1
20	Carybdea marsupialis	26.6-29	14	13FEB16	18	20	1
20	Carybdea marsupialis	26.6-29	15	14FEB16	18	20	D
20	Carybdea marsupialis	26.6-29	0	30JAN16	1	0	0
20	Carybdea marsupialis	26.6-30	1	31JAN16	1	0	0
20	Carybdea marsupialis	26.6-31	2	01FEB16	1	0	0
20	Carybdea marsupialis	26.6-32	3	02FEB16	1	0	0
20	Carybdea marsupialis	26.6-33	4	03FEB16	1	0	0
20	Carybdea marsupialis	26.6-34	5	04FEB16	1	0	0
20	Carybdea marsupialis	26.6-35	6	05FEB16	1	0	0
20	Carybdea marsupialis	26.6-36	7	06FEB16	1	0	NA
20	Carybdea marsupialis	26.6-37	8	07FEB16	1	0	0
20	Carybdea marsupialis	26.6-38	9	08FEB16	1	0	0
20	Carybdea marsupialis	26.6-39	10	09FEB16	1	0	0
20	Carybdea marsupialis	26.6-40	11	10FEB16	1	0	0
20	Carybdea marsupialis	26.6-41	12	11FEB16	1	0	0
20	Carybdea marsupialis	26.6-42	13	12FEB16	1	0	0
20	Carybdea marsupialis	26.6-43	14	12FEB16	1	0	0
20	Carybdea marsupialis	26.6-44	15	13FEB16	1	0	0
20	Carybdea marsupialis	26.6-45	16	14FEB16	1	0	0
20	Carybdea marsupialis	26.6-46	17	15FEB16	1	0	NA
20	Carybdea marsupialis	26.6-47	18	16FEB16	1	0	0
20	Carybdea marsupialis	26.6-48	19	17FEB16	1	0	0
20	Carybdea marsupialis	26.6-49	20	18FEB16	1	0	0
20	Carybdea marsupialis	26.6-50	21	19FEB16	1	0	0
20	Carybdea marsupialis	26.6-51	22	20FEB16	1	0	0
20	Carybdea marsupialis	26.6-29	0	30JAN16	2	0	0
20	Carybdea marsupialis	26.6-30	1	31JAN16	2	0	0
20	Carybdea marsupialis	26.6-31	2	01FEB16	2	0	0
20	Carybdea marsupialis	26.6-32	3	02FEB16	2	0	0
20	Carybdea marsupialis	26.6-33	4	03FEB16	2	0	0
20	Carybdea marsupialis	26.6-34	5	04FEB16	2	0	0
20	Carybdea marsupialis	26.6-35	6	05FEB16	2	0	0
20	Carybdea marsupialis	26.6-36	7	06FEB16	2	0	NA
20	Carybdea marsupialis	26.6-37	8	07FEB16	2	0	0
20	Carybdea marsupialis	26.6-38	9	08FEB16	2	0	0
20	Carybdea marsupialis	26.6-39	10	09FEB16	2	0	0
20	Carybdea marsupialis	26.6-40	11	10FEB16	2	0	0
20	Carybdea marsupialis	26.6-41	12	11FEB16	2	0	0
20	Carybdea marsupialis	26.6-42	13	12FEB16	2	0	0
20	Carybdea marsupialis	26.6-43	14	12FEB16	2	0	0
20	Carybdea marsupialis	26.6-44	15	13FEB16	2	0	0
20	Carybdea marsupialis	26.6-45	16	14FEB16	2	0	0
20	Carybdea marsupialis	26.6-46	17	15FEB16	2	0	NA
20	Carybdea marsupialis	26.6-47	18	16FEB16	2	0	0
20	Carybdea marsupialis	26.6-48	19	17FEB16	2	0	0
20	Carybdea marsupialis	26.6-49	20	18FEB16	2	0	0
20	Carybdea marsupialis	26.6-50	21	19FEB16	2	0	0
20	Carybdea marsupialis	26.6-51	22	20FEB16	2	0	0
20	Carybdea marsupialis	26.6-29	0	30JAN16	3	0	0
20	Carybdea marsupialis	26.6-30	1	31JAN16	3	0	0
20	Carybdea marsupialis	26.6-31	2	01FEB16	3	0	0
20	Carybdea marsupialis	26.6-32	3	02FEB16	3	0	0
20	Carybdea marsupialis	26.6-33	4	03FEB16	3	0	0
20	Carybdea marsupialis	26.6-34	5	04FEB16	3	0	0
20	Carybdea marsupialis	26.6-35	6	05FEB16	3	0	0
20	Carybdea marsupialis	26.6-36	7	06FEB16	3	0	NA
20	Carybdea marsupialis	26.6-37	8	07FEB16	3	0	0
20	Carybdea marsupialis	26.6-38	9	08FEB16	3	0	0
20	Carybdea marsupialis	26.6-39	10	09FEB16	3	0	0
20	Carybdea marsupialis	26.6-40	11	10FEB16	3	0	0
20	Carybdea marsupialis	26.6-41	12	11FEB16	3	0	0
20	Carybdea marsupialis	26.6-42	13	12FEB16	3	0	0
20	Carybdea marsupialis	26.6-43	14	12FEB16	3	0	0
20	Carybdea marsupialis	26.6-44	15	13FEB16	3	0	0
20	Carybdea marsupialis	26.6-45	16	14FEB16	3	0	0
20	Carybdea marsupialis	26.6-46	17	15FEB16	3	0	NA
20	Carybdea marsupialis	26.6-47	18	16FEB16	3	0	0
20	Carybdea marsupialis	26.6-48	19	17FEB16	3	0	0
20	Carybdea marsupialis	26.6-49	20	18FEB16	3	0	0
20	Carybdea marsupialis	26.6-50	21	19FEB16	3	0	0
20	Carybdea marsupialis	26.6-51	22	20FEB16	3	0	0
20	Carybdea marsupialis	26.6-29	0	30JAN16	4	0	0
20	Carybdea marsupialis	26.6-30	1	31JAN16	4	0	0
20	Carybdea marsupialis	26.6-31	2	01FEB16	4	0	0
20	Carybdea marsupialis	26.6-32	3	02FEB16	4	0	0
20	Carybdea marsupialis	26.6-33	4	03FEB16	4	0	0
20	Carybdea marsupialis	26.6-34	5	04FEB16	4	0	0
20	Carybdea marsupialis	26.6-35	6	05FEB16	4	0	0
20	Carybdea marsupialis	26.6-36	7	06FEB16	4	0	NA
20	Carybdea marsupialis	26.6-37	8	07FEB16	4	0	0
20	Carybdea marsupialis	26.6-38	9	08FEB16	4	0	0
20	Carybdea marsupialis	26.6-39	10	09FEB16	4	0	0
20	Carybdea marsupialis	26.6-40	11	10FEB16	4	0	0
20	Carybdea marsupialis	26.6-41	12	11FEB16	4	0	0
20	Carybdea marsupialis	26.6-42	13	12FEB16	4	0	0
20	Carybdea marsupialis	26.6-43	14	12FEB16	4	0	0
20	Carybdea marsupialis	26.6-44	15	13FEB16	4	0	0
20	Carybdea marsupialis	26.6-45	16	14FEB16	4	0	0
20	Carybdea marsupialis	26.6-46	17	15FEB16	4	0	NA
20	Carybdea marsupialis	26.6-47	18	16FEB16	4	0	0
20	Carybdea marsupialis	26.6-48	19	17FEB16	4	0	0
20	Carybdea marsupialis	26.6-49	20	18FEB16	4	0	0
20	Carybdea marsupialis	26.6-50	21	19FEB16	4	0	0
20	Carybdea marsupialis	26.6-51	22	20FEB16	4	0	0
20	Carybdea marsupialis	26.6-29	0	30JAN16	5	0	0
20	Carybdea marsupialis	26.6-30	1	31JAN16	5	0	0
20	Carybdea marsupialis	26.6-31	2	01FEB16	5	0	0
20	Carybdea marsupialis	26.6-32	3	02FEB16	5	0	0
20	Carybdea marsupialis	26.6-33	4	03FEB16	5	0	0
20	Carybdea marsupialis	26.6-34	5	04FEB16	5	0	0
20	Carybdea marsupialis	26.6-35	6	05FEB16	5	0	0
20	Carybdea marsupialis	26.6-36	7	06FEB16	5	0	NA
20	Carybdea marsupialis	26.6-37	8	07FEB16	5	0	0
20	Carybdea marsupialis	26.6-38	9	08FEB16	5	0	0
20	Carybdea marsupialis	26.6-39	10	09FEB16	5	0	0
20	Carybdea marsupialis	26.6-40	11	10FEB16	5	0	0
20	Carybdea marsupialis	26.6-41	12	11FEB16	5	0	0
20	Carybdea marsupialis	26.6-42	13	12FEB16	5	0	0
20	Carybdea marsupialis	26.6-43	14	12FEB16	5	0	0
20	Carybdea marsupialis	26.6-44	15	13FEB16	5	0	0
20	Carybdea marsupialis	26.6-45	16	14FEB16	5	0	0
20	Carybdea marsupialis	26.6-46	17	15FEB16	5	0	NA
20	Carybdea marsupialis	26.6-47	18	16FEB16	5	0	0
20	Carybdea marsupialis	26.6-48	19	17FEB16	5	0	0
20	Carybdea marsupialis	26.6-49	20	18FEB16	5	0	0
20	Carybdea marsupialis	26.6-50	21	19FEB16	5	0	0
20	Carybdea marsupialis	26.6-51	22	20FEB16	5	0	0
20	Carybdea marsupialis	26.6-29	0	30JAN16	6	0	0
20	Carybdea marsupialis	26.6-30	1	31JAN16	6	0	0
20	Carybdea marsupialis	26.6-31	2	01FEB16	6	0	0
20	Carybdea marsupialis	26.6-32	3	02FEB16	6	0	0
20	Carybdea marsupialis	26.6-33	4	03FEB16	6	0	0
20	Carybdea marsupialis	26.6-34	5	04FEB16	6	0	0
20	Carybdea marsupialis	26.6-35	6	05FEB16	6	0	0
20	Carybdea marsupialis	26.6-36	7	06FEB16	6	0	NA
20	Carybdea marsupialis	26.6-37	8	07FEB16	6	0	0
20	Carybdea marsupialis	26.6-38	9	08FEB16	6	0	0
20	Carybdea marsupialis	26.6-39	10	09FEB16	6	0	0
20	Carybdea marsupialis	26.6-40	11	10FEB16	6	0	0
20	Carybdea marsupialis	26.6-41	12	11FEB16	6	0	0
20	Carybdea marsupialis	26.6-42	13	12FEB16	6	0	0
20	Carybdea marsupialis	26.6-43	14	12FEB16	6	0	0
20	Carybdea marsupialis	26.6-44	15	13FEB16	6	0	0
20	Carybdea marsupialis	26.6-45	16	14FEB16	6	0	0
20	Carybdea marsupialis	26.6-46	17	15FEB16	6	0	NA
20	Carybdea marsupialis	26.6-47	18	16FEB16	6	0	0
20	Carybdea marsupialis	26.6-48	19	17FEB16	6	0	0
20	Carybdea marsupialis	26.6-49	20	18FEB16	6	0	0
20	Carybdea marsupialis	26.6-50	21	19FEB16	6	0	0
20	Carybdea marsupialis	26.6-51	22	20FEB16	6	0	0
20	Carybdea marsupialis	26.6-29	0	30JAN16	7	0	0
20	Carybdea marsupialis	26.6-30	1	31JAN16	7	0	0
20	Carybdea marsupialis	26.6-31	2	01FEB16	7	0	0
20	Carybdea marsupialis	26.6-32	3	02FEB16	7	0	0
20	Carybdea marsupialis	26.6-33	4	03FEB16	7	0	0
20	Carybdea marsupialis	26.6-34	5	04FEB16	7	0	0
20	Carybdea marsupialis	26.6-35	6	05FEB16	7	0	0
20	Carybdea marsupialis	26.6-36	7	06FEB16	7	0	NA
20	Carybdea marsupialis	26.6-37	8	07FEB16	7	0	0
20	Carybdea marsupialis	26.6-38	9	08FEB16	7	0	0
20	Carybdea marsupialis	26.6-39	10	09FEB16	7	0	0
20	Carybdea marsupialis	26.6-40	11	10FEB16	7	0	0
20	Carybdea marsupialis	26.6-41	12	11FEB16	7	0	0
20	Carybdea marsupialis	26.6-42	13	12FEB16	7	0	0
20	Carybdea marsupialis	26.6-43	14	12FEB16	7	0	0
20	Carybdea marsupialis	26.6-44	15	13FEB16	7	0	0
20	Carybdea marsupialis	26.6-45	16	14FEB16	7	0	0
20	Carybdea marsupialis	26.6-46	17	15FEB16	7	0	NA
20	Carybdea marsupialis	26.6-47	18	16FEB16	7	0	0
20	Carybdea marsupialis	26.6-48	19	17FEB16	7	0	0
20	Carybdea marsupialis	26.6-49	20	18FEB16	7	0	0
20	Carybdea marsupialis	26.6-50	21	19FEB16	7	0	0
20	Carybdea marsupialis	26.6-51	22	20FEB16	7	0	0
20	Carybdea marsupialis	26.6-29	0	30JAN16	8	0	0
20	Carybdea marsupialis	26.6-30	1	31JAN16	8	0	0
20	Carybdea marsupialis	26.6-31	2	01FEB16	8	0	0
20	Carybdea marsupialis	26.6-32	3	02FEB16	8	0	0
20	Carybdea marsupialis	26.6-33	4	03FEB16	8	0	0
20	Carybdea marsupialis	26.6-34	5	04FEB16	8	0	0
20	Carybdea marsupialis	26.6-35	6	05FEB16	8	0	0
20	Carybdea marsupialis	26.6-36	7	06FEB16	8	0	NA
20	Carybdea marsupialis	26.6-37	8	07FEB16	8	0	0
20	Carybdea marsupialis	26.6-38	9	08FEB16	8	0	0
20	Carybdea marsupialis	26.6-39	10	09FEB16	8	0	0
20	Carybdea marsupialis	26.6-40	11	10FEB16	8	0	0
20	Carybdea marsupialis	26.6-41	12	11FEB16	8	0	0
20	Carybdea marsupialis	26.6-42	13	12FEB16	8	0	0
20	Carybdea marsupialis	26.6-43	14	12FEB16	8	0	0
20	Carybdea marsupialis	26.6-44	15	13FEB16	8	0	0
20	Carybdea marsupialis	26.6-45	16	14FEB16	8	0	0
20	Carybdea marsupialis	26.6-46	17	15FEB16	8	0	NA
20	Carybdea marsupialis	26.6-47	18	16FEB16	8	0	0
20	Carybdea marsupialis	26.6-48	19	17FEB16	8	0	0
20	Carybdea marsupialis	26.6-49	20	18FEB16	8	0	0
20	Carybdea marsupialis	26.6-50	21	19FEB16	8	0	0
20	Carybdea marsupialis	26.6-51	22	20FEB16	8	0	0
20	Carybdea marsupialis	26.6-29	0	30JAN16	9	0	0
20	Carybdea marsupialis	26.6-30	1	31JAN16	9	0	0
20	Carybdea marsupialis	26.6-31	2	01FEB16	9	0	0
20	Carybdea marsupialis	26.6-32	3	02FEB16	9	0	0
20	Carybdea marsupialis	26.6-33	4	03FEB16	9	0	0
20	Carybdea marsupialis	26.6-34	5	04FEB16	9	0	0
20	Carybdea marsupialis	26.6-35	6	05FEB16	9	0	0
20	Carybdea marsupialis	26.6-36	7	06FEB16	9	0	NA
20	Carybdea marsupialis	26.6-37	8	07FEB16	9	0	0
20	Carybdea marsupialis	26.6-38	9	08FEB16	9	0	0
20	Carybdea marsupialis	26.6-39	10	09FEB16	9	0	0
20	Carybdea marsupialis	26.6-40	11	10FEB16	9	0	0
20	Carybdea marsupialis	26.6-41	12	11FEB16	9	0	0
20	Carybdea marsupialis	26.6-42	13	12FEB16	9	0	0
20	Carybdea marsupialis	26.6-43	14	12FEB16	9	0	0
20	Carybdea marsupialis	26.6-44	15	13FEB16	9	0	0
20	Carybdea marsupialis	26.6-45	16	14FEB16	9	0	0
20	Carybdea marsupialis	26.6-46	17	15FEB16	9	0	NA
20	Carybdea marsupialis	26.6-47	18	16FEB16	9	0	0
20	Carybdea marsupialis	26.6-48	19	17FEB16	9	0	0
20	Carybdea marsupialis	26.6-49	20	18FEB16	9	0	0
20	Carybdea marsupialis	26.6-50	21	19FEB16	9	0	0
20	Carybdea marsupialis	26.6-51	22	20FEB16	9	0	0
20	Carybdea marsupialis	26.6-29	0	30JAN16	10	0	0
20	Carybdea marsupialis	26.6-30	1	31JAN16	10	0	0
20	Carybdea marsupialis	26.6-31	2	01FEB16	10	0	0
20	Carybdea marsupialis	26.6-32	3	02FEB16	10	0	0
20	Carybdea marsupialis	26.6-33	4	03FEB16	10	0	0
20	Carybdea marsupialis	26.6-34	5	04FEB16	10	0	0
20	Carybdea marsupialis	26.6-35	6	05FEB16	10	0	0
20	Carybdea marsupialis	26.6-36	7	06FEB16	10	0	NA
20	Carybdea marsupialis	26.6-37	8	07FEB16	10	0	0
20	Carybdea marsupialis	26.6-38	9	08FEB16	10	0	0
20	Carybdea marsupialis	26.6-39	10	09FEB16	10	0	0
20	Carybdea marsupialis	26.6-40	11	10FEB16	10	0	0
20	Carybdea marsupialis	26.6-41	12	11FEB16	10	0	0
20	Carybdea marsupialis	26.6-42	13	12FEB16	10	0	0
20	Carybdea marsupialis	26.6-43	14	12FEB16	10	0	0
20	Carybdea marsupialis	26.6-44	15	13FEB16	10	0	0
20	Carybdea marsupialis	26.6-45	16	14FEB16	10	0	0
20	Carybdea marsupialis	26.6-46	17	15FEB16	10	0	NA
20	Carybdea marsupialis	26.6-47	18	16FEB16	10	0	0
20	Carybdea marsupialis	26.6-48	19	17FEB16	10	0	0
20	Carybdea marsupialis	26.6-49	20	18FEB16	10	0	0
20	Carybdea marsupialis	26.6-50	21	19FEB16	10	0	0
20	Carybdea marsupialis	26.6-51	22	20FEB16	10	0	0
20	Carybdea marsupialis	26.6-29	0	30JAN16	11	0	0
20	Carybdea marsupialis	26.6-30	1	31JAN16	11	0	0
20	Carybdea marsupialis	26.6-31	2	01FEB16	11	0	0
20	Carybdea marsupialis	26.6-32	3	02FEB16	11	0	0
20	Carybdea marsupialis	26.6-33	4	03FEB16	11	0	0
20	Carybdea marsupialis	26.6-34	5	04FEB16	11	0	0
20	Carybdea marsupialis	26.6-35	6	05FEB16	11	0	0
20	Carybdea marsupialis	26.6-36	7	06FEB16	11	0	NA
20	Carybdea marsupialis	26.6-37	8	07FEB16	11	0	0
20	Carybdea marsupialis	26.6-38	9	08FEB16	11	0	0
20	Carybdea marsupialis	26.6-39	10	09FEB16	11	0	0
20	Carybdea marsupialis	26.6-40	11	10FEB16	11	0	0
20	Carybdea marsupialis	26.6-41	12	11FEB16	11	0	0
20	Carybdea marsupialis	26.6-42	13	12FEB16	11	0	0
20	Carybdea marsupialis	26.6-43	14	12FEB16	11	0	0
20	Carybdea marsupialis	26.6-44	15	13FEB16	11	0	0
20	Carybdea marsupialis	26.6-45	16	14FEB16	11	0	0
20	Carybdea marsupialis	26.6-46	17	15FEB16	11	0	NA
20	Carybdea marsupialis	26.6-47	18	16FEB16	11	0	0
20	Carybdea marsupialis	26.6-48	19	17FEB16	11	0	0
20	Carybdea marsupialis	26.6-49	20	18FEB16	11	0	0
20	Carybdea marsupialis	26.6-50	21	19FEB16	11	0	0
20	Carybdea marsupialis	26.6-51	22	20FEB16	11	0	0
20	Carybdea marsupialis	26.6-29	0	30JAN16	12	0	0
20	Carybdea marsupialis	26.6-30	1	31JAN16	12	0	0
20	Carybdea marsupialis	26.6-31	2	01FEB16	12	0	0
20	Carybdea marsupialis	26.6-32	3	02FEB16	12	0	0
20	Carybdea marsupialis	26.6-33	4	03FEB16	12	0	0
20	Carybdea marsupialis	26.6-34	5	04FEB16	12	0	0
20	Carybdea marsupialis	26.6-35	6	05FEB16	12	0	0
20	Carybdea marsupialis	26.6-36	7	06FEB16	12	0	NA
20	Carybdea marsupialis	26.6-37	8	07FEB16	12	0	0
20	Carybdea marsupialis	26.6-38	9	08FEB16	12	0	0
20	Carybdea marsupialis	26.6-39	10	09FEB16	12	0	0
20	Carybdea marsupialis	26.6-40	11	10FEB16	12	0	0
20	Carybdea marsupialis	26.6-41	12	11FEB16	12	0	0
20	Carybdea marsupialis	26.6-42	13	12FEB16	12	0	0
20	Carybdea marsupialis	26.6-43	14	12FEB16	12	0	0
20	Carybdea marsupialis	26.6-44	15	13FEB16	12	0	0
20	Carybdea marsupialis	26.6-45	16	14FEB16	12	0	0
20	Carybdea marsupialis	26.6-46	17	15FEB16	12	0	NA
20	Carybdea marsupialis	26.6-47	18	16FEB16	12	0	0
20	Carybdea marsupialis	26.6-48	19	17FEB16	12	0	0
20	Carybdea marsupialis	26.6-49	20	18FEB16	12	0	0
20	Carybdea marsupialis	26.6-50	21	19FEB16	12	0	0
20	Carybdea marsupialis	26.6-51	22	20FEB16	12	0	0
20	Carybdea marsupialis	26.6-29	0	30JAN16	13	0	0
20	Carybdea marsupialis	26.6-30	1	31JAN16	13	0	0
20	Carybdea marsupialis	26.6-31	2	01FEB16	13	0	0
20	Carybdea marsupialis	26.6-32	3	02FEB16	13	0	0
20	Carybdea marsupialis	26.6-33	4	03FEB16	13	0	0
20	Carybdea marsupialis	26.6-34	5	04FEB16	13	0	0
20	Carybdea marsupialis	26.6-35	6	05FEB16	13	0	0
20	Carybdea marsupialis	26.6-36	7	06FEB16	13	0	NA
20	Carybdea marsupialis	26.6-37	8	07FEB16	13	0	0
20	Carybdea marsupialis	26.6-38	9	08FEB16	13	0	0
20	Carybdea marsupialis	26.6-39	10	09FEB16	13	0	0
20	Carybdea marsupialis	26.6-40	11	10FEB16	13	0	0
20	Carybdea marsupialis	26.6-41	12	11FEB16	13	0	0
20	Carybdea marsupialis	26.6-42	13	12FEB16	13	0	0
20	Carybdea marsupialis	26.6-43	14	12FEB16	13	0	0
20	Carybdea marsupialis	26.6-44	15	13FEB16	13	0	0
20	Carybdea marsupialis	26.6-45	16	14FEB16	13	0	0
20	Carybdea marsupialis	26.6-46	17	15FEB16	13	0	NA
20	Carybdea marsupialis	26.6-47	18	16FEB16	13	0	0
20	Carybdea marsupialis	26.6-48	19	17FEB16	13	0	0
20	Carybdea marsupialis	26.6-49	20	18FEB16	13	0	0
20	Carybdea marsupialis	26.6-50	21	19FEB16	13	0	0
20	Carybdea marsupialis	26.6-51	22	20FEB16	13	0	0
20	Carybdea marsupialis	26.6-29	0	30JAN16	14	0	0
20	Carybdea marsupialis	26.6-30	1	31JAN16	14	0	0
20	Carybdea marsupialis	26.6-31	2	01FEB16	14	0	0
20	Carybdea marsupialis	26.6-32	3	02FEB16	14	0	0
20	Carybdea marsupialis	26.6-33	4	03FEB16	14	0	0
20	Carybdea marsupialis	26.6-34	5	04FEB16	14	0	0
20	Carybdea marsupialis	26.6-35	6	05FEB16	14	0	0
20	Carybdea marsupialis	26.6-36	7	06FEB16	14	0	NA
20	Carybdea marsupialis	26.6-37	8	07FEB16	14	0	0
20	Carybdea marsupialis	26.6-38	9	08FEB16	14	0	0
20	Carybdea marsupialis	26.6-39	10	09FEB16	14	0	0
20	Carybdea marsupialis	26.6-40	11	10FEB16	14	0	0
20	Carybdea marsupialis	26.6-41	12	11FEB16	14	0	0
20	Carybdea marsupialis	26.6-42	13	12FEB16	14	0	0
20	Carybdea marsupialis	26.6-43	14	12FEB16	14	0	0
20	Carybdea marsupialis	26.6-44	15	13FEB16	14	0	0
20	Carybdea marsupialis	26.6-45	16	14FEB16	14	0	0
20	Carybdea marsupialis	26.6-46	17	15FEB16	14	0	NA
20	Carybdea marsupialis	26.6-47	18	16FEB16	14	0	0
20	Carybdea marsupialis	26.6-48	19	17FEB16	14	0	0
20	Carybdea marsupialis	26.6-49	20	18FEB16	14	0	0
20	Carybdea marsupialis	26.6-50	21	19FEB16	14	0	0
20	Carybdea marsupialis	26.6-51	22	20FEB16	14	0	0
21	Carybdea marsupialis	26.6-29	0	30JAN16	1	5	0
21	Carybdea marsupialis	26.6-30	1	31JAN16	1	5	0
21	Carybdea marsupialis	26.6-31	2	01FEB16	1	5	1
21	Carybdea marsupialis	26.6-32	3	02FEB16	1	5	1
21	Carybdea marsupialis	26.6-33	4	03FEB16	1	5	1
21	Carybdea marsupialis	26.6-34	5	04FEB16	1	5	1
21	Carybdea marsupialis	26.6-35	6	05FEB16	1	5	2
21	Carybdea marsupialis	26.6-36	7	06FEB16	1	5	NA
21	Carybdea marsupialis	26.6-37	8	07FEB16	1	5	2
21	Carybdea marsupialis	26.6-38	9	08FEB16	1	5	2
21	Carybdea marsupialis	26.6-39	10	09FEB16	1	5	2
21	Carybdea marsupialis	26.6-40	11	10FEB16	1	5	2
21	Carybdea marsupialis	26.6-41	12	11FEB16	1	5	2
21	Carybdea marsupialis	26.6-42	13	12FEB16	1	5	4
21	Carybdea marsupialis	26.6-29	0	30JAN16	2	5	0
21	Carybdea marsupialis	26.6-30	1	31JAN16	2	5	0
21	Carybdea marsupialis	26.6-31	2	01FEB16	2	5	1
21	Carybdea marsupialis	26.6-32	3	02FEB16	2	5	1
21	Carybdea marsupialis	26.6-33	4	03FEB16	2	5	1
21	Carybdea marsupialis	26.6-34	5	04FEB16	2	5	1
21	Carybdea marsupialis	26.6-35	6	05FEB16	2	5	2
21	Carybdea marsupialis	26.6-36	7	06FEB16	2	5	NA
21	Carybdea marsupialis	26.6-37	8	07FEB16	2	5	2
21	Carybdea marsupialis	26.6-38	9	08FEB16	2	5	2
21	Carybdea marsupialis	26.6-39	10	09FEB16	2	5	NA
21	Carybdea marsupialis	26.6-40	11	10FEB16	2	5	2
21	Carybdea marsupialis	26.6-41	12	11FEB16	2	5	2
21	Carybdea marsupialis	26.6-42	13	12FEB16	2	5	4
21	Carybdea marsupialis	26.6-29	0	30JAN16	3	5	0
21	Carybdea marsupialis	26.6-30	1	31JAN16	3	5	0
21	Carybdea marsupialis	26.6-31	2	01FEB16	3	5	1
21	Carybdea marsupialis	26.6-32	3	02FEB16	3	5	1
21	Carybdea marsupialis	26.6-33	4	03FEB16	3	5	1
21	Carybdea marsupialis	26.6-34	5	04FEB16	3	5	1
21	Carybdea marsupialis	26.6-35	6	05FEB16	3	5	2
21	Carybdea marsupialis	26.6-36	7	06FEB16	3	5	2
21	Carybdea marsupialis	26.6-37	8	07FEB16	3	5	2
21	Carybdea marsupialis	26.6-38	9	08FEB16	3	5	NA
21	Carybdea marsupialis	26.6-39	10	09FEB16	3	5	D
21	Carybdea marsupialis	26.6-29	0	30JAN16	4	5	0
21	Carybdea marsupialis	26.6-30	1	31JAN16	4	5	0
21	Carybdea marsupialis	26.6-31	2	01FEB16	4	5	1
21	Carybdea marsupialis	26.6-32	3	02FEB16	4	5	1
21	Carybdea marsupialis	26.6-33	4	03FEB16	4	5	1
21	Carybdea marsupialis	26.6-34	5	04FEB16	4	5	1
21	Carybdea marsupialis	26.6-35	6	05FEB16	4	5	2
21	Carybdea marsupialis	26.6-36	7	06FEB16	4	5	NA
21	Carybdea marsupialis	26.6-37	8	07FEB16	4	5	2
21	Carybdea marsupialis	26.6-38	9	08FEB16	4	5	NA
21	Carybdea marsupialis	26.6-39	10	09FEB16	4	5	2
21	Carybdea marsupialis	26.6-40	11	10FEB16	4	5	2
21	Carybdea marsupialis	26.6-41	12	11FEB16	4	5	2
21	Carybdea marsupialis	26.6-42	13	12FEB16	4	5	4
21	Carybdea marsupialis	26.6-29	0	30JAN16	5	5	0
21	Carybdea marsupialis	26.6-30	1	31JAN16	5	5	0
21	Carybdea marsupialis	26.6-31	2	01FEB16	5	5	1
21	Carybdea marsupialis	26.6-32	3	02FEB16	5	5	1
21	Carybdea marsupialis	26.6-33	4	03FEB16	5	5	1
21	Carybdea marsupialis	26.6-34	5	04FEB16	5	5	1
21	Carybdea marsupialis	26.6-35	6	05FEB16	5	5	2
21	Carybdea marsupialis	26.6-36	7	06FEB16	5	5	NA
21	Carybdea marsupialis	26.6-37	8	07FEB16	5	5	2
21	Carybdea marsupialis	26.6-38	9	08FEB16	5	5	NA
21	Carybdea marsupialis	26.6-39	10	09FEB16	5	5	2
21	Carybdea marsupialis	26.6-40	11	10FEB16	5	5	2
21	Carybdea marsupialis	26.6-41	12	11FEB16	5	5	2
21	Carybdea marsupialis	26.6-42	13	12FEB16	5	5	4
21	Carybdea marsupialis	26.6-29	0	30JAN16	6	5	0
21	Carybdea marsupialis	26.6-30	1	31JAN16	6	5	0
21	Carybdea marsupialis	26.6-31	2	01FEB16	6	5	1
21	Carybdea marsupialis	26.6-32	3	02FEB16	6	5	1
21	Carybdea marsupialis	26.6-33	4	03FEB16	6	5	1
21	Carybdea marsupialis	26.6-34	5	04FEB16	6	5	1
21	Carybdea marsupialis	26.6-35	6	05FEB16	6	5	2
21	Carybdea marsupialis	26.6-36	7	06FEB16	6	5	NA
21	Carybdea marsupialis	26.6-37	8	07FEB16	6	5	2
21	Carybdea marsupialis	26.6-38	9	08FEB16	6	5	NA
21	Carybdea marsupialis	26.6-39	10	09FEB16	6	5	2
21	Carybdea marsupialis	26.6-40	11	10FEB16	6	5	2
21	Carybdea marsupialis	26.6-41	12	11FEB16	6	5	2
21	Carybdea marsupialis	26.6-42	13	12FEB16	6	5	4
21	Carybdea marsupialis	26.6-29	0	30JAN16	7	5	0
21	Carybdea marsupialis	26.6-30	1	31JAN16	7	5	0
21	Carybdea marsupialis	26.6-31	2	01FEB16	7	5	1
21	Carybdea marsupialis	26.6-32	3	02FEB16	7	5	1
21	Carybdea marsupialis	26.6-33	4	03FEB16	7	5	1
21	Carybdea marsupialis	26.6-34	5	04FEB16	7	5	1
21	Carybdea marsupialis	26.6-35	6	05FEB16	7	5	1
21	Carybdea marsupialis	26.6-36	7	06FEB16	7	5	NA
21	Carybdea marsupialis	26.6-37	8	07FEB16	7	5	2
21	Carybdea marsupialis	26.6-38	9	08FEB16	7	5	NA
21	Carybdea marsupialis	26.6-39	10	09FEB16	7	5	2
21	Carybdea marsupialis	26.6-40	11	10FEB16	7	5	2
21	Carybdea marsupialis	26.6-41	12	11FEB16	7	5	2
21	Carybdea marsupialis	26.6-42	13	12FEB16	7	5	4
21	Carybdea marsupialis	26.6-29	0	30JAN16	8	5	0
21	Carybdea marsupialis	26.6-30	1	31JAN16	8	5	0
21	Carybdea marsupialis	26.6-31	2	01FEB16	8	5	1
21	Carybdea marsupialis	26.6-32	3	02FEB16	8	5	1
21	Carybdea marsupialis	26.6-33	4	03FEB16	8	5	1
21	Carybdea marsupialis	26.6-34	5	04FEB16	8	5	1
21	Carybdea marsupialis	26.6-35	6	05FEB16	8	5	2
21	Carybdea marsupialis	26.6-36	7	06FEB16	8	5	NA
21	Carybdea marsupialis	26.6-37	8	07FEB16	8	5	2
21	Carybdea marsupialis	26.6-38	9	08FEB16	8	5	NA
21	Carybdea marsupialis	26.6-39	10	09FEB16	8	5	2
21	Carybdea marsupialis	26.6-40	11	10FEB16	8	5	2
21	Carybdea marsupialis	26.6-41	12	11FEB16	8	5	2
21	Carybdea marsupialis	26.6-42	13	12FEB16	8	5	4
21	Carybdea marsupialis	26.6-29	0	30JAN16	9	5	0
21	Carybdea marsupialis	26.6-30	1	31JAN16	9	5	0
21	Carybdea marsupialis	26.6-31	2	01FEB16	9	5	1
21	Carybdea marsupialis	26.6-32	3	02FEB16	9	5	1
21	Carybdea marsupialis	26.6-33	4	03FEB16	9	5	1
21	Carybdea marsupialis	26.6-34	5	04FEB16	9	5	1
21	Carybdea marsupialis	26.6-35	6	05FEB16	9	5	2
21	Carybdea marsupialis	26.6-36	7	06FEB16	9	5	NA
21	Carybdea marsupialis	26.6-37	8	07FEB16	9	5	2
21	Carybdea marsupialis	26.6-38	9	08FEB16	9	5	NA
21	Carybdea marsupialis	26.6-39	10	09FEB16	9	5	2
21	Carybdea marsupialis	26.6-40	11	10FEB16	9	5	2
21	Carybdea marsupialis	26.6-41	12	11FEB16	9	5	2
21	Carybdea marsupialis	26.6-42	13	12FEB16	9	5	4
21	Carybdea marsupialis	26.6-29	0	30JAN16	10	5	0
21	Carybdea marsupialis	26.6-30	1	31JAN16	10	5	0
21	Carybdea marsupialis	26.6-31	2	01FEB16	10	5	1
21	Carybdea marsupialis	26.6-32	3	02FEB16	10	5	1
21	Carybdea marsupialis	26.6-33	4	03FEB16	10	5	1
21	Carybdea marsupialis	26.6-34	5	04FEB16	10	5	1
21	Carybdea marsupialis	26.6-35	6	05FEB16	10	5	1
21	Carybdea marsupialis	26.6-36	7	06FEB16	10	5	NA
21	Carybdea marsupialis	26.6-37	8	07FEB16	10	5	2
21	Carybdea marsupialis	26.6-38	9	08FEB16	10	5	NA
21	Carybdea marsupialis	26.6-39	10	09FEB16	10	5	2
21	Carybdea marsupialis	26.6-40	11	10FEB16	10	5	2
21	Carybdea marsupialis	26.6-41	12	11FEB16	10	5	2
21	Carybdea marsupialis	26.6-42	13	12FEB16	10	5	4
21	Carybdea marsupialis	26.6-29	0	30JAN16	11	5	0
21	Carybdea marsupialis	26.6-30	1	31JAN16	11	5	0
21	Carybdea marsupialis	26.6-31	2	01FEB16	11	5	1
21	Carybdea marsupialis	26.6-32	3	02FEB16	11	5	1
21	Carybdea marsupialis	26.6-33	4	03FEB16	11	5	1
21	Carybdea marsupialis	26.6-34	5	04FEB16	11	5	1
21	Carybdea marsupialis	26.6-35	6	05FEB16	11	5	2
21	Carybdea marsupialis	26.6-36	7	06FEB16	11	5	NA
21	Carybdea marsupialis	26.6-37	8	07FEB16	11	5	2
21	Carybdea marsupialis	26.6-38	9	08FEB16	11	5	NA
21	Carybdea marsupialis	26.6-39	10	09FEB16	11	5	2
21	Carybdea marsupialis	26.6-40	11	10FEB16	11	5	2
21	Carybdea marsupialis	26.6-41	12	11FEB16	11	5	2
21	Carybdea marsupialis	26.6-42	13	12FEB16	11	5	4
21	Carybdea marsupialis	26.6-29	0	30JAN16	12	5	0
21	Carybdea marsupialis	26.6-30	1	31JAN16	12	5	0
21	Carybdea marsupialis	26.6-31	2	01FEB16	12	5	1
21	Carybdea marsupialis	26.6-32	3	02FEB16	12	5	1
21	Carybdea marsupialis	26.6-33	4	03FEB16	12	5	1
21	Carybdea marsupialis	26.6-34	5	04FEB16	12	5	1
21	Carybdea marsupialis	26.6-35	6	05FEB16	12	5	2
21	Carybdea marsupialis	26.6-36	7	06FEB16	12	5	NA
21	Carybdea marsupialis	26.6-37	8	07FEB16	12	5	2
21	Carybdea marsupialis	26.6-38	9	08FEB16	12	5	NA
21	Carybdea marsupialis	26.6-39	10	09FEB16	12	5	2
21	Carybdea marsupialis	26.6-40	11	10FEB16	12	5	2
21	Carybdea marsupialis	26.6-41	12	11FEB16	12	5	2
21	Carybdea marsupialis	26.6-42	13	12FEB16	12	5	4
21	Carybdea marsupialis	26.6-29	0	30JAN16	13	5	0
21	Carybdea marsupialis	26.6-30	1	31JAN16	13	5	0
21	Carybdea marsupialis	26.6-31	2	01FEB16	13	5	1
21	Carybdea marsupialis	26.6-32	3	02FEB16	13	5	1
21	Carybdea marsupialis	26.6-33	4	03FEB16	13	5	1
21	Carybdea marsupialis	26.6-34	5	04FEB16	13	5	1
21	Carybdea marsupialis	26.6-35	6	05FEB16	13	5	1
21	Carybdea marsupialis	26.6-36	7	06FEB16	13	5	NA
21	Carybdea marsupialis	26.6-37	8	07FEB16	13	5	2
21	Carybdea marsupialis	26.6-38	9	08FEB16	13	5	NA
21	Carybdea marsupialis	26.6-39	10	09FEB16	13	5	2
21	Carybdea marsupialis	26.6-40	11	10FEB16	13	5	2
21	Carybdea marsupialis	26.6-41	12	11FEB16	13	5	2
21	Carybdea marsupialis	26.6-42	13	12FEB16	13	5	4
21	Carybdea marsupialis	26.6-29	0	30JAN16	14	5	0
21	Carybdea marsupialis	26.6-30	1	31JAN16	14	5	0
21	Carybdea marsupialis	26.6-31	2	01FEB16	14	5	1
21	Carybdea marsupialis	26.6-32	3	02FEB16	14	5	1
21	Carybdea marsupialis	26.6-33	4	03FEB16	14	5	1
21	Carybdea marsupialis	26.6-34	5	04FEB16	14	5	1
21	Carybdea marsupialis	26.6-35	6	05FEB16	14	5	1
21	Carybdea marsupialis	26.6-36	7	06FEB16	14	5	NA
21	Carybdea marsupialis	26.6-37	8	07FEB16	14	5	2
21	Carybdea marsupialis	26.6-38	9	08FEB16	14	5	NA
21	Carybdea marsupialis	26.6-39	10	09FEB16	14	5	2
21	Carybdea marsupialis	26.6-40	11	10FEB16	14	5	2
21	Carybdea marsupialis	26.6-41	12	11FEB16	14	5	2
21	Carybdea marsupialis	26.6-42	13	12FEB16	14	5	4
21	Carybdea marsupialis	26.6-29	0	30JAN16	15	5	0
21	Carybdea marsupialis	26.6-30	1	31JAN16	15	5	0
21	Carybdea marsupialis	26.6-31	2	01FEB16	15	5	1
21	Carybdea marsupialis	26.6-32	3	02FEB16	15	5	1
21	Carybdea marsupialis	26.6-33	4	03FEB16	15	5	1
21	Carybdea marsupialis	26.6-34	5	04FEB16	15	5	1
21	Carybdea marsupialis	26.6-35	6	05FEB16	15	5	2
21	Carybdea marsupialis	26.6-36	7	06FEB16	15	5	NA
21	Carybdea marsupialis	26.6-37	8	07FEB16	15	5	2
21	Carybdea marsupialis	26.6-38	9	08FEB16	15	5	NA
21	Carybdea marsupialis	26.6-39	10	09FEB16	15	5	2
21	Carybdea marsupialis	26.6-40	11	10FEB16	15	5	2
21	Carybdea marsupialis	26.6-41	12	11FEB16	15	5	2
21	Carybdea marsupialis	26.6-42	13	12FEB16	15	5	4
21	Carybdea marsupialis	26.6-29	0	30JAN16	16	5	0
21	Carybdea marsupialis	26.6-30	1	31JAN16	16	5	0
21	Carybdea marsupialis	26.6-31	2	01FEB16	16	5	1
21	Carybdea marsupialis	26.6-32	3	02FEB16	16	5	1
21	Carybdea marsupialis	26.6-33	4	03FEB16	16	5	1
21	Carybdea marsupialis	26.6-34	5	04FEB16	16	5	1
21	Carybdea marsupialis	26.6-35	6	05FEB16	16	5	2
21	Carybdea marsupialis	26.6-36	7	06FEB16	16	5	NA
21	Carybdea marsupialis	26.6-37	8	07FEB16	16	5	2
21	Carybdea marsupialis	26.6-38	9	08FEB16	16	5	NA
21	Carybdea marsupialis	26.6-39	10	09FEB16	16	5	2
21	Carybdea marsupialis	26.6-40	11	10FEB16	16	5	2
21	Carybdea marsupialis	26.6-41	12	11FEB16	16	5	2
21	Carybdea marsupialis	26.6-42	13	12FEB16	16	5	4
21	Carybdea marsupialis	26.6-29	0	30JAN16	17	5	0
21	Carybdea marsupialis	26.6-30	1	31JAN16	17	5	0
21	Carybdea marsupialis	26.6-31	2	01FEB16	17	5	1
21	Carybdea marsupialis	26.6-32	3	02FEB16	17	5	1
21	Carybdea marsupialis	26.6-33	4	03FEB16	17	5	1
21	Carybdea marsupialis	26.6-34	5	04FEB16	17	5	1
21	Carybdea marsupialis	26.6-35	6	05FEB16	17	5	2
21	Carybdea marsupialis	26.6-36	7	06FEB16	17	5	NA
21	Carybdea marsupialis	26.6-37	8	07FEB16	17	5	2
21	Carybdea marsupialis	26.6-38	9	08FEB16	17	5	NA
21	Carybdea marsupialis	26.6-39	10	09FEB16	17	5	2
21	Carybdea marsupialis	26.6-40	11	10FEB16	17	5	2
21	Carybdea marsupialis	26.6-41	12	11FEB16	17	5	2
21	Carybdea marsupialis	26.6-42	13	12FEB16	17	5	4
21	Carybdea marsupialis	26.6-29	0	30JAN16	18	5	0
21	Carybdea marsupialis	26.6-30	1	31JAN16	18	5	0
21	Carybdea marsupialis	26.6-31	2	01FEB16	18	5	1
21	Carybdea marsupialis	26.6-32	3	02FEB16	18	5	1
21	Carybdea marsupialis	26.6-33	4	03FEB16	18	5	1
21	Carybdea marsupialis	26.6-34	5	04FEB16	18	5	1
21	Carybdea marsupialis	26.6-35	6	05FEB16	18	5	1
21	Carybdea marsupialis	26.6-36	7	06FEB16	18	5	NA
21	Carybdea marsupialis	26.6-37	8	07FEB16	18	5	2
21	Carybdea marsupialis	26.6-38	9	08FEB16	18	5	NA
21	Carybdea marsupialis	26.6-39	10	09FEB16	18	5	2
21	Carybdea marsupialis	26.6-40	11	10FEB16	18	5	2
21	Carybdea marsupialis	26.6-41	12	11FEB16	18	5	2
21	Carybdea marsupialis	26.6-42	13	12FEB16	18	5	4
21	Carybdea marsupialis	26.6-29	0	30JAN16	1	0	0
21	Carybdea marsupialis	26.6-30	1	31JAN16	1	0	0
21	Carybdea marsupialis	26.6-31	2	01FEB16	1	0	0
21	Carybdea marsupialis	26.6-32	3	02FEB16	1	0	0
21	Carybdea marsupialis	26.6-33	4	03FEB16	1	0	0
21	Carybdea marsupialis	26.6-34	5	04FEB16	1	0	0
21	Carybdea marsupialis	26.6-35	6	05FEB16	1	0	0
21	Carybdea marsupialis	26.6-36	7	06FEB16	1	0	NA
21	Carybdea marsupialis	26.6-37	8	07FEB16	1	0	0
21	Carybdea marsupialis	26.6-38	9	08FEB16	1	0	NA
21	Carybdea marsupialis	26.6-39	10	09FEB16	1	0	0
21	Carybdea marsupialis	26.6-40	11	10FEB16	1	0	0
21	Carybdea marsupialis	26.6-41	12	11FEB16	1	0	0
21	Carybdea marsupialis	26.6-42	13	12FEB16	1	0	0
21	Carybdea marsupialis	26.6-29	0	30JAN16	2	0	0
21	Carybdea marsupialis	26.6-30	1	31JAN16	2	0	0
21	Carybdea marsupialis	26.6-31	2	01FEB16	2	0	0
21	Carybdea marsupialis	26.6-32	3	02FEB16	2	0	0
21	Carybdea marsupialis	26.6-33	4	03FEB16	2	0	0
21	Carybdea marsupialis	26.6-34	5	04FEB16	2	0	0
21	Carybdea marsupialis	26.6-35	6	05FEB16	2	0	0
21	Carybdea marsupialis	26.6-36	7	06FEB16	2	0	NA
21	Carybdea marsupialis	26.6-37	8	07FEB16	2	0	0
21	Carybdea marsupialis	26.6-38	9	08FEB16	2	0	NA
21	Carybdea marsupialis	26.6-39	10	09FEB16	2	0	0
21	Carybdea marsupialis	26.6-40	11	10FEB16	2	0	0
21	Carybdea marsupialis	26.6-41	12	11FEB16	2	0	0
21	Carybdea marsupialis	26.6-42	13	12FEB16	2	0	0
21	Carybdea marsupialis	26.6-29	0	30JAN16	3	0	0
21	Carybdea marsupialis	26.6-30	1	31JAN16	3	0	0
21	Carybdea marsupialis	26.6-31	2	01FEB16	3	0	0
21	Carybdea marsupialis	26.6-32	3	02FEB16	3	0	0
21	Carybdea marsupialis	26.6-33	4	03FEB16	3	0	0
21	Carybdea marsupialis	26.6-34	5	04FEB16	3	0	0
21	Carybdea marsupialis	26.6-35	6	05FEB16	3	0	0
21	Carybdea marsupialis	26.6-36	7	06FEB16	3	0	NA
21	Carybdea marsupialis	26.6-37	8	07FEB16	3	0	0
21	Carybdea marsupialis	26.6-38	9	08FEB16	3	0	NA
21	Carybdea marsupialis	26.6-39	10	09FEB16	3	0	0
21	Carybdea marsupialis	26.6-40	11	10FEB16	3	0	0
21	Carybdea marsupialis	26.6-41	12	11FEB16	3	0	0
21	Carybdea marsupialis	26.6-42	13	12FEB16	3	0	0
21	Carybdea marsupialis	26.6-29	0	30JAN16	4	0	0
21	Carybdea marsupialis	26.6-30	1	31JAN16	4	0	0
21	Carybdea marsupialis	26.6-31	2	01FEB16	4	0	0
21	Carybdea marsupialis	26.6-32	3	02FEB16	4	0	0
21	Carybdea marsupialis	26.6-33	4	03FEB16	4	0	0
21	Carybdea marsupialis	26.6-34	5	04FEB16	4	0	0
21	Carybdea marsupialis	26.6-35	6	05FEB16	4	0	0
21	Carybdea marsupialis	26.6-36	7	06FEB16	4	0	NA
21	Carybdea marsupialis	26.6-37	8	07FEB16	4	0	0
21	Carybdea marsupialis	26.6-38	9	08FEB16	4	0	NA
21	Carybdea marsupialis	26.6-39	10	09FEB16	4	0	0
21	Carybdea marsupialis	26.6-40	11	10FEB16	4	0	0
21	Carybdea marsupialis	26.6-41	12	11FEB16	4	0	0
21	Carybdea marsupialis	26.6-42	13	12FEB16	4	0	0
21	Carybdea marsupialis	26.6-29	0	30JAN16	5	0	0
21	Carybdea marsupialis	26.6-30	1	31JAN16	5	0	0
21	Carybdea marsupialis	26.6-31	2	01FEB16	5	0	0
21	Carybdea marsupialis	26.6-32	3	02FEB16	5	0	0
21	Carybdea marsupialis	26.6-33	4	03FEB16	5	0	0
21	Carybdea marsupialis	26.6-34	5	04FEB16	5	0	0
21	Carybdea marsupialis	26.6-35	6	05FEB16	5	0	0
21	Carybdea marsupialis	26.6-36	7	06FEB16	5	0	NA
21	Carybdea marsupialis	26.6-37	8	07FEB16	5	0	0
21	Carybdea marsupialis	26.6-38	9	08FEB16	5	0	NA
21	Carybdea marsupialis	26.6-39	10	09FEB16	5	0	0
21	Carybdea marsupialis	26.6-40	11	10FEB16	5	0	0
21	Carybdea marsupialis	26.6-41	12	11FEB16	5	0	0
21	Carybdea marsupialis	26.6-42	13	12FEB16	5	0	0
21	Carybdea marsupialis	26.6-29	0	30JAN16	6	0	0
21	Carybdea marsupialis	26.6-30	1	31JAN16	6	0	0
21	Carybdea marsupialis	26.6-31	2	01FEB16	6	0	0
21	Carybdea marsupialis	26.6-32	3	02FEB16	6	0	0
21	Carybdea marsupialis	26.6-33	4	03FEB16	6	0	0
21	Carybdea marsupialis	26.6-34	5	04FEB16	6	0	0
21	Carybdea marsupialis	26.6-35	6	05FEB16	6	0	0
21	Carybdea marsupialis	26.6-36	7	06FEB16	6	0	NA
21	Carybdea marsupialis	26.6-37	8	07FEB16	6	0	0
21	Carybdea marsupialis	26.6-38	9	08FEB16	6	0	NA
21	Carybdea marsupialis	26.6-39	10	09FEB16	6	0	0
21	Carybdea marsupialis	26.6-40	11	10FEB16	6	0	0
21	Carybdea marsupialis	26.6-41	12	11FEB16	6	0	0
21	Carybdea marsupialis	26.6-42	13	12FEB16	6	0	0
21	Carybdea marsupialis	26.6-29	0	30JAN16	7	0	0
21	Carybdea marsupialis	26.6-30	1	31JAN16	7	0	0
21	Carybdea marsupialis	26.6-31	2	01FEB16	7	0	0
21	Carybdea marsupialis	26.6-32	3	02FEB16	7	0	0
21	Carybdea marsupialis	26.6-33	4	03FEB16	7	0	0
21	Carybdea marsupialis	26.6-34	5	04FEB16	7	0	0
21	Carybdea marsupialis	26.6-35	6	05FEB16	7	0	0
21	Carybdea marsupialis	26.6-36	7	06FEB16	7	0	NA
21	Carybdea marsupialis	26.6-37	8	07FEB16	7	0	0
21	Carybdea marsupialis	26.6-38	9	08FEB16	7	0	NA
21	Carybdea marsupialis	26.6-39	10	09FEB16	7	0	0
21	Carybdea marsupialis	26.6-40	11	10FEB16	7	0	0
21	Carybdea marsupialis	26.6-41	12	11FEB16	7	0	0
21	Carybdea marsupialis	26.6-42	13	12FEB16	7	0	0
21	Carybdea marsupialis	26.6-29	0	30JAN16	8	0	0
21	Carybdea marsupialis	26.6-30	1	31JAN16	8	0	0
21	Carybdea marsupialis	26.6-31	2	01FEB16	8	0	0
21	Carybdea marsupialis	26.6-32	3	02FEB16	8	0	0
21	Carybdea marsupialis	26.6-33	4	03FEB16	8	0	0
21	Carybdea marsupialis	26.6-34	5	04FEB16	8	0	0
21	Carybdea marsupialis	26.6-35	6	05FEB16	8	0	0
21	Carybdea marsupialis	26.6-36	7	06FEB16	8	0	NA
21	Carybdea marsupialis	26.6-37	8	07FEB16	8	0	0
21	Carybdea marsupialis	26.6-38	9	08FEB16	8	0	NA
21	Carybdea marsupialis	26.6-39	10	09FEB16	8	0	0
21	Carybdea marsupialis	26.6-40	11	10FEB16	8	0	0
21	Carybdea marsupialis	26.6-41	12	11FEB16	8	0	0
21	Carybdea marsupialis	26.6-42	13	12FEB16	8	0	0
21	Carybdea marsupialis	26.6-29	0	30JAN16	9	0	0
21	Carybdea marsupialis	26.6-30	1	31JAN16	9	0	0
21	Carybdea marsupialis	26.6-31	2	01FEB16	9	0	0
21	Carybdea marsupialis	26.6-32	3	02FEB16	9	0	0
21	Carybdea marsupialis	26.6-33	4	03FEB16	9	0	0
21	Carybdea marsupialis	26.6-34	5	04FEB16	9	0	0
21	Carybdea marsupialis	26.6-35	6	05FEB16	9	0	0
21	Carybdea marsupialis	26.6-36	7	06FEB16	9	0	NA
21	Carybdea marsupialis	26.6-37	8	07FEB16	9	0	0
21	Carybdea marsupialis	26.6-38	9	08FEB16	9	0	NA
21	Carybdea marsupialis	26.6-39	10	09FEB16	9	0	0
21	Carybdea marsupialis	26.6-40	11	10FEB16	9	0	0
21	Carybdea marsupialis	26.6-41	12	11FEB16	9	0	0
21	Carybdea marsupialis	26.6-42	13	12FEB16	9	0	0
21	Carybdea marsupialis	26.6-29	0	30JAN16	10	0	0
21	Carybdea marsupialis	26.6-30	1	31JAN16	10	0	0
21	Carybdea marsupialis	26.6-31	2	01FEB16	10	0	0
21	Carybdea marsupialis	26.6-32	3	02FEB16	10	0	0
21	Carybdea marsupialis	26.6-33	4	03FEB16	10	0	0
21	Carybdea marsupialis	26.6-34	5	04FEB16	10	0	0
21	Carybdea marsupialis	26.6-35	6	05FEB16	10	0	0
21	Carybdea marsupialis	26.6-36	7	06FEB16	10	0	NA
21	Carybdea marsupialis	26.6-37	8	07FEB16	10	0	0
21	Carybdea marsupialis	26.6-38	9	08FEB16	10	0	NA
21	Carybdea marsupialis	26.6-39	10	09FEB16	10	0	0
21	Carybdea marsupialis	26.6-40	11	10FEB16	10	0	0
21	Carybdea marsupialis	26.6-41	12	11FEB16	10	0	0
21	Carybdea marsupialis	26.6-42	13	12FEB16	10	0	0
21	Carybdea marsupialis	26.6-29	0	30JAN16	11	0	0
21	Carybdea marsupialis	26.6-30	1	31JAN16	11	0	0
21	Carybdea marsupialis	26.6-31	2	01FEB16	11	0	0
21	Carybdea marsupialis	26.6-32	3	02FEB16	11	0	0
21	Carybdea marsupialis	26.6-33	4	03FEB16	11	0	0
21	Carybdea marsupialis	26.6-34	5	04FEB16	11	0	0
21	Carybdea marsupialis	26.6-35	6	05FEB16	11	0	0
21	Carybdea marsupialis	26.6-36	7	06FEB16	11	0	NA
21	Carybdea marsupialis	26.6-37	8	07FEB16	11	0	0
21	Carybdea marsupialis	26.6-38	9	08FEB16	11	0	NA
21	Carybdea marsupialis	26.6-39	10	09FEB16	11	0	0
21	Carybdea marsupialis	26.6-40	11	10FEB16	11	0	0
21	Carybdea marsupialis	26.6-41	12	11FEB16	11	0	0
21	Carybdea marsupialis	26.6-42	13	12FEB16	11	0	0
21	Carybdea marsupialis	26.6-29	0	30JAN16	12	0	0
21	Carybdea marsupialis	26.6-30	1	31JAN16	12	0	0
21	Carybdea marsupialis	26.6-31	2	01FEB16	12	0	0
21	Carybdea marsupialis	26.6-32	3	02FEB16	12	0	0
21	Carybdea marsupialis	26.6-33	4	03FEB16	12	0	0
21	Carybdea marsupialis	26.6-34	5	04FEB16	12	0	0
21	Carybdea marsupialis	26.6-35	6	05FEB16	12	0	0
21	Carybdea marsupialis	26.6-36	7	06FEB16	12	0	NA
21	Carybdea marsupialis	26.6-37	8	07FEB16	12	0	0
21	Carybdea marsupialis	26.6-38	9	08FEB16	12	0	NA
21	Carybdea marsupialis	26.6-39	10	09FEB16	12	0	0
21	Carybdea marsupialis	26.6-40	11	10FEB16	12	0	0
21	Carybdea marsupialis	26.6-41	12	11FEB16	12	0	0
21	Carybdea marsupialis	26.6-42	13	12FEB16	12	0	0
21	Carybdea marsupialis	26.6-29	0	30JAN16	13	0	0
21	Carybdea marsupialis	26.6-30	1	31JAN16	13	0	0
21	Carybdea marsupialis	26.6-31	2	01FEB16	13	0	0
21	Carybdea marsupialis	26.6-32	3	02FEB16	13	0	0
21	Carybdea marsupialis	26.6-33	4	03FEB16	13	0	0
21	Carybdea marsupialis	26.6-34	5	04FEB16	13	0	0
21	Carybdea marsupialis	26.6-35	6	05FEB16	13	0	0
21	Carybdea marsupialis	26.6-36	7	06FEB16	13	0	NA
21	Carybdea marsupialis	26.6-37	8	07FEB16	13	0	0
21	Carybdea marsupialis	26.6-38	9	08FEB16	13	0	NA
21	Carybdea marsupialis	26.6-39	10	09FEB16	13	0	0
21	Carybdea marsupialis	26.6-40	11	10FEB16	13	0	0
21	Carybdea marsupialis	26.6-41	12	11FEB16	13	0	0
21	Carybdea marsupialis	26.6-42	13	12FEB16	13	0	0
21	Carybdea marsupialis	26.6-29	0	30JAN16	14	0	0
21	Carybdea marsupialis	26.6-30	1	31JAN16	14	0	0
21	Carybdea marsupialis	26.6-31	2	01FEB16	14	0	0
21	Carybdea marsupialis	26.6-32	3	02FEB16	14	0	0
21	Carybdea marsupialis	26.6-33	4	03FEB16	14	0	0
21	Carybdea marsupialis	26.6-34	5	04FEB16	14	0	0
21	Carybdea marsupialis	26.6-35	6	05FEB16	14	0	0
21	Carybdea marsupialis	26.6-36	7	06FEB16	14	0	NA
21	Carybdea marsupialis	26.6-37	8	07FEB16	14	0	0
21	Carybdea marsupialis	26.6-38	9	08FEB16	14	0	NA
21	Carybdea marsupialis	26.6-39	10	09FEB16	14	0	0
21	Carybdea marsupialis	26.6-40	11	10FEB16	14	0	0
21	Carybdea marsupialis	26.6-41	12	11FEB16	14	0	0
21	Carybdea marsupialis	26.6-42	13	12FEB16	14	0	0
