# Supplementary material for: Indoles induce metamorphosis in a broad diversity of jellyfish, but not in a crown jelly (Coronatae)
Source: PLoS One. 2017 Dec 27;12(12):e0188601. doi: 10.1371/journal.pone.0188601 (PMC5744923; doi:10.1371/journal.pone.0188601)
Supplement: S7 Table — This is a tab-separated text file in tidy data format. (TSV) [file pone.0188601.s007.tsv]

experiment	species	temperature_c	day	date	replicates	drug_concentration_uM	number_of_animals_total	drug_responce	num_strobilating
18	Linuche sp.	29	0	22Jan16	1	50	2	2	0
18	Linuche sp.	29	1	23Jan16	1	50	2	1	0
18	Linuche sp.	29	2	24Jan16	1	50	2	0	0
18	Linuche sp.	29	3	25Jan16	1	50	2	2	0
18	Linuche sp.	29	4	26Jan16	1	50	2	1	0
18	Linuche sp.	29	5	27Jan16	1	50	2	1	0
18	Linuche sp.	29	6	28Jan16	1	50	2	1	0
18	Linuche sp.	29	7	29Jan16	1	50	2	2	0
18	Linuche sp.	29	8	30Jan16	1	50	2	1	0
18	Linuche sp.	29	9	31Jan16	1	50	2	0	0
18	Linuche sp.	29	10	01Feb16	1	50	2	0	0
18	Linuche sp.	29	11	02Feb16	1	50	2	1	0
18	Linuche sp.	29	12	03Feb16	1	50	2	0	0
18	Linuche sp.	29	13	04Feb16	1	50	2	1	0
18	Linuche sp.	29	14	05Feb16	1	50	2	0	0
18	Linuche sp.	29	15	06Feb16	1	50	2	NA	0
18	Linuche sp.	29	16	07Feb16	1	50	2	1	0
18	Linuche sp.	29	17	08Feb16	1	50	2	NA	0
18	Linuche sp.	29	18	09Feb16	1	50	2	2	0
18	Linuche sp.	29	19	10Feb16	1	50	2	1	0
18	Linuche sp.	29	20	11Feb16	1	50	2	0	0
18	Linuche sp.	29	21	12Feb16	1	50	2	0	0
18	Linuche sp.	29	22	13Feb16	1	50	2	NA	0
18	Linuche sp.	29	23	14Feb16	1	50	2	0	0
18	Linuche sp.	29	0	22Jan16	2	50	7	7	0
18	Linuche sp.	29	1	23Jan16	2	50	7	2	0
18	Linuche sp.	29	2	24Jan16	2	50	7	4	0
18	Linuche sp.	29	3	25Jan16	2	50	7	6	0
18	Linuche sp.	29	4	26Jan16	2	50	7	1	0
18	Linuche sp.	29	5	27Jan16	2	50	7	3	0
18	Linuche sp.	29	6	28Jan16	2	50	7	5	0
18	Linuche sp.	29	7	29Jan16	2	50	7	6	0
18	Linuche sp.	29	8	30Jan16	2	50	7	6	0
18	Linuche sp.	29	9	31Jan16	2	50	7	0	0
18	Linuche sp.	29	10	01Feb16	2	50	7	0	0
18	Linuche sp.	29	11	02Feb16	2	50	7	3	0
18	Linuche sp.	29	12	03Feb16	2	50	7	3	0
18	Linuche sp.	29	13	04Feb16	2	50	7	3	0
18	Linuche sp.	29	14	05Feb16	2	50	7	3	0
18	Linuche sp.	29	15	06Feb16	2	50	7	NA	0
18	Linuche sp.	29	16	07Feb16	2	50	7	4	0
18	Linuche sp.	29	17	08Feb16	2	50	7	NA	0
18	Linuche sp.	29	18	09Feb16	2	50	7	3	0
18	Linuche sp.	29	19	10Feb16	2	50	7	0	0
18	Linuche sp.	29	20	11Feb16	2	50	7	1	0
18	Linuche sp.	29	21	12Feb16	2	50	7	2	0
18	Linuche sp.	29	22	13Feb16	2	50	7	NA	0
18	Linuche sp.	29	23	14Feb16	2	50	7	1	0
18	Linuche sp.	29	0	22Jan16	3	50	7	7	0
18	Linuche sp.	29	1	23Jan16	3	50	7	2	0
18	Linuche sp.	29	2	24Jan16	3	50	7	3	0
18	Linuche sp.	29	3	25Jan16	3	50	7	5	0
18	Linuche sp.	29	4	26Jan16	3	50	7	4	0
18	Linuche sp.	29	5	27Jan16	3	50	7	0	0
18	Linuche sp.	29	6	28Jan16	3	50	7	0	0
18	Linuche sp.	29	7	29Jan16	3	50	7	0	0
18	Linuche sp.	29	8	30Jan16	3	50	7	0	0
18	Linuche sp.	29	9	31Jan16	3	50	7	0	0
18	Linuche sp.	29	10	01Feb16	3	50	7	0	0
18	Linuche sp.	29	11	02Feb16	3	50	7	0	0
18	Linuche sp.	29	12	03Feb16	3	50	7	0	0
18	Linuche sp.	29	13	04Feb16	3	50	7	0	0
18	Linuche sp.	29	14	05Feb16	3	50	7	0	0
18	Linuche sp.	29	15	06Feb16	3	50	7	NA	0
18	Linuche sp.	29	16	07Feb16	3	50	7	0	0
18	Linuche sp.	29	17	08Feb16	3	50	7	NA	0
18	Linuche sp.	29	18	09Feb16	3	50	7	0	0
18	Linuche sp.	29	19	10Feb16	3	50	7	0	0
18	Linuche sp.	29	20	11Feb16	3	50	7	0	0
18	Linuche sp.	29	21	12Feb16	3	50	7	0	0
18	Linuche sp.	29	22	13Feb16	3	50	7	NA	0
18	Linuche sp.	29	23	14Feb16	3	50	7	0	0
18	Linuche sp.	29	0	22Jan16	4	50	3	3	0
18	Linuche sp.	29	1	23Jan16	4	50	3	2	0
18	Linuche sp.	29	2	24Jan16	4	50	3	3	0
18	Linuche sp.	29	3	25Jan16	4	50	3	2	0
18	Linuche sp.	29	4	26Jan16	4	50	3	0	0
18	Linuche sp.	29	5	27Jan16	4	50	3	1	0
18	Linuche sp.	29	6	28Jan16	4	50	3	2	0
18	Linuche sp.	29	7	29Jan16	4	50	3	3	0
18	Linuche sp.	29	8	30Jan16	4	50	3	2	0
18	Linuche sp.	29	9	31Jan16	4	50	3	0	0
18	Linuche sp.	29	10	01Feb16	4	50	3	3	0
18	Linuche sp.	29	11	02Feb16	4	50	3	2	0
18	Linuche sp.	29	12	03Feb16	4	50	3	0	0
18	Linuche sp.	29	13	04Feb16	4	50	3	3	0
18	Linuche sp.	29	14	05Feb16	4	50	3	3	0
18	Linuche sp.	29	15	06Feb16	4	50	3	NA	0
18	Linuche sp.	29	16	07Feb16	4	50	3	0	0
18	Linuche sp.	29	17	08Feb16	4	50	3	NA	0
18	Linuche sp.	29	18	09Feb16	4	50	3	0	0
18	Linuche sp.	29	19	10Feb16	4	50	3	0	0
18	Linuche sp.	29	20	11Feb16	4	50	3	0	0
18	Linuche sp.	29	21	12Feb16	4	50	3	0	0
18	Linuche sp.	29	22	13Feb16	4	50	3	NA	0
18	Linuche sp.	29	23	14Feb16	4	50	3	0	0
18	Linuche sp.	29	0	22Jan16	5	50	9	9	0
18	Linuche sp.	29	1	23Jan16	5	50	9	8	0
18	Linuche sp.	29	2	24Jan16	5	50	9	6	0
18	Linuche sp.	29	3	25Jan16	5	50	9	8	0
18	Linuche sp.	29	4	26Jan16	5	50	9	7	0
18	Linuche sp.	29	5	27Jan16	5	50	9	3	0
18	Linuche sp.	29	6	28Jan16	5	50	9	2	0
18	Linuche sp.	29	7	29Jan16	5	50	9	4	0
18	Linuche sp.	29	8	30Jan16	5	50	9	2	0
18	Linuche sp.	29	9	31Jan16	5	50	9	0	0
18	Linuche sp.	29	10	01Feb16	5	50	9	0	0
18	Linuche sp.	29	11	02Feb16	5	50	9	1	0
18	Linuche sp.	29	12	03Feb16	5	50	9	0	0
18	Linuche sp.	29	13	04Feb16	5	50	9	0	0
18	Linuche sp.	29	14	05Feb16	5	50	9	0	0
18	Linuche sp.	29	15	06Feb16	5	50	9	NA	0
18	Linuche sp.	29	16	07Feb16	5	50	9	0	0
18	Linuche sp.	29	17	08Feb16	5	50	9	NA	0
18	Linuche sp.	29	18	09Feb16	5	50	9	0	0
18	Linuche sp.	29	19	10Feb16	5	50	9	0	0
18	Linuche sp.	29	20	11Feb16	5	50	9	0	0
18	Linuche sp.	29	21	12Feb16	5	50	9	0	0
18	Linuche sp.	29	22	13Feb16	5	50	9	NA	0
18	Linuche sp.	29	23	14Feb16	5	50	9	0	0
18	Linuche sp.	29	0	22Jan16	6	50	5	5	0
18	Linuche sp.	29	1	23Jan16	6	50	5	0	0
18	Linuche sp.	29	2	24Jan16	6	50	5	1	0
18	Linuche sp.	29	3	25Jan16	6	50	5	1	0
18	Linuche sp.	29	4	26Jan16	6	50	5	0	0
18	Linuche sp.	29	5	27Jan16	6	50	5	2	0
18	Linuche sp.	29	6	28Jan16	6	50	5	0	0
18	Linuche sp.	29	7	29Jan16	6	50	5	0	0
18	Linuche sp.	29	8	30Jan16	6	50	5	0	0
18	Linuche sp.	29	9	31Jan16	6	50	5	0	0
18	Linuche sp.	29	10	01Feb16	6	50	5	0	0
18	Linuche sp.	29	11	02Feb16	6	50	5	0	0
18	Linuche sp.	29	12	03Feb16	6	50	5	0	0
18	Linuche sp.	29	13	04Feb16	6	50	5	0	0
18	Linuche sp.	29	14	05Feb16	6	50	5	0	0
18	Linuche sp.	29	15	06Feb16	6	50	5	NA	0
18	Linuche sp.	29	16	07Feb16	6	50	5	0	0
18	Linuche sp.	29	17	08Feb16	6	50	5	NA	0
18	Linuche sp.	29	18	09Feb16	6	50	5	0	0
18	Linuche sp.	29	19	10Feb16	6	50	5	0	0
18	Linuche sp.	29	20	11Feb16	6	50	5	0	0
18	Linuche sp.	29	21	12Feb16	6	50	5	0	0
18	Linuche sp.	29	22	13Feb16	6	50	5	NA	0
18	Linuche sp.	29	23	14Feb16	6	50	5	0	0
18	Linuche sp.	29	0	22Jan16	1	0	5	4	0
18	Linuche sp.	29	1	23Jan16	1	0	5	1	0
18	Linuche sp.	29	2	24Jan16	1	0	5	2	0
18	Linuche sp.	29	3	25Jan16	1	0	5	2	0
18	Linuche sp.	29	4	26Jan16	1	0	5	3	0
18	Linuche sp.	29	5	27Jan16	1	0	5	3	0
18	Linuche sp.	29	6	28Jan16	1	0	5	4	0
18	Linuche sp.	29	7	29Jan16	1	0	5	3	0
18	Linuche sp.	29	8	30Jan16	1	0	5	2	0
18	Linuche sp.	29	9	31Jan16	1	0	5	1	0
18	Linuche sp.	29	10	01Feb16	1	0	5	2	0
18	Linuche sp.	29	11	02Feb16	1	0	5	4	0
18	Linuche sp.	29	12	03Feb16	1	0	5	3	0
18	Linuche sp.	29	13	04Feb16	1	0	5	4	0
18	Linuche sp.	29	14	05Feb16	1	0	5	4	0
18	Linuche sp.	29	15	06Feb16	1	0	5	NA	0
18	Linuche sp.	29	16	07Feb16	1	0	5	5	0
18	Linuche sp.	29	17	08Feb16	1	0	5	NA	0
18	Linuche sp.	29	18	09Feb16	1	0	5	4	0
18	Linuche sp.	29	19	10Feb16	1	0	5	3	0
18	Linuche sp.	29	20	11Feb16	1	0	5	1	0
18	Linuche sp.	29	21	12Feb16	1	0	5	4	0
18	Linuche sp.	29	22	13Feb16	1	0	5	NA	0
18	Linuche sp.	29	23	14Feb16	1	0	5	1	0
18	Linuche sp.	29	0	22Jan16	2	0	3	3	0
18	Linuche sp.	29	1	23Jan16	2	0	3	1	0
18	Linuche sp.	29	2	24Jan16	2	0	3	3	0
18	Linuche sp.	29	3	25Jan16	2	0	3	1	0
18	Linuche sp.	29	4	26Jan16	2	0	3	3	0
18	Linuche sp.	29	5	27Jan16	2	0	3	3	0
18	Linuche sp.	29	6	28Jan16	2	0	3	3	0
18	Linuche sp.	29	7	29Jan16	2	0	3	3	0
18	Linuche sp.	29	8	30Jan16	2	0	3	3	0
18	Linuche sp.	29	9	31Jan16	2	0	3	3	0
18	Linuche sp.	29	10	01Feb16	2	0	3	2	0
18	Linuche sp.	29	11	02Feb16	2	0	3	3	0
18	Linuche sp.	29	12	03Feb16	2	0	3	3	0
18	Linuche sp.	29	13	04Feb16	2	0	3	3	0
18	Linuche sp.	29	14	05Feb16	2	0	3	3	0
18	Linuche sp.	29	15	06Feb16	2	0	3	NA	0
18	Linuche sp.	29	16	07Feb16	2	0	3	3	0
18	Linuche sp.	29	17	08Feb16	2	0	3	NA	0
18	Linuche sp.	29	18	09Feb16	2	0	3	3	0
18	Linuche sp.	29	19	10Feb16	2	0	3	3	0
18	Linuche sp.	29	20	11Feb16	2	0	3	2	0
18	Linuche sp.	29	21	12Feb16	2	0	3	3	0
18	Linuche sp.	29	22	13Feb16	2	0	3	NA	0
18	Linuche sp.	29	23	14Feb16	2	0	3	3	0
18	Linuche sp.	29	0	22Jan16	3	0	5	5	0
18	Linuche sp.	29	1	23Jan16	3	0	5	1	0
18	Linuche sp.	29	2	24Jan16	3	0	5	3	0
18	Linuche sp.	29	3	25Jan16	3	0	5	2	0
18	Linuche sp.	29	4	26Jan16	3	0	5	2	0
18	Linuche sp.	29	5	27Jan16	3	0	5	0	0
18	Linuche sp.	29	6	28Jan16	3	0	5	3	0
18	Linuche sp.	29	7	29Jan16	3	0	5	5	0
18	Linuche sp.	29	8	30Jan16	3	0	5	3	0
18	Linuche sp.	29	9	31Jan16	3	0	5	3	0
18	Linuche sp.	29	10	01Feb16	3	0	5	2	0
18	Linuche sp.	29	11	02Feb16	3	0	5	3	0
18	Linuche sp.	29	12	03Feb16	3	0	5	4	0
18	Linuche sp.	29	13	04Feb16	3	0	5	4	0
18	Linuche sp.	29	14	05Feb16	3	0	5	3	0
18	Linuche sp.	29	15	06Feb16	3	0	5	NA	0
18	Linuche sp.	29	16	07Feb16	3	0	5	3	0
18	Linuche sp.	29	17	08Feb16	3	0	5	NA	0
18	Linuche sp.	29	18	09Feb16	3	0	5	4	0
18	Linuche sp.	29	19	10Feb16	3	0	5	4	0
18	Linuche sp.	29	20	11Feb16	3	0	5	3	0
18	Linuche sp.	29	21	12Feb16	3	0	5	3	0
18	Linuche sp.	29	22	13Feb16	3	0	5	NA	0
18	Linuche sp.	29	23	14Feb16	3	0	5	2	0
18	Linuche sp.	29	0	22Jan16	4	0	6	6	0
18	Linuche sp.	29	1	23Jan16	4	0	6	2	0
18	Linuche sp.	29	2	24Jan16	4	0	6	6	0
18	Linuche sp.	29	3	25Jan16	4	0	6	5	0
18	Linuche sp.	29	4	26Jan16	4	0	6	5	0
18	Linuche sp.	29	5	27Jan16	4	0	6	4	0
18	Linuche sp.	29	6	28Jan16	4	0	6	3	0
18	Linuche sp.	29	7	29Jan16	4	0	6	6	0
18	Linuche sp.	29	8	30Jan16	4	0	6	5	0
18	Linuche sp.	29	9	31Jan16	4	0	6	6	0
18	Linuche sp.	29	10	01Feb16	4	0	6	5	0
18	Linuche sp.	29	11	02Feb16	4	0	6	6	0
18	Linuche sp.	29	12	03Feb16	4	0	6	5	0
18	Linuche sp.	29	13	04Feb16	4	0	6	6	0
18	Linuche sp.	29	14	05Feb16	4	0	6	6	0
18	Linuche sp.	29	15	06Feb16	4	0	6	NA	0
18	Linuche sp.	29	16	07Feb16	4	0	6	6	0
18	Linuche sp.	29	17	08Feb16	4	0	6	NA	0
18	Linuche sp.	29	18	09Feb16	4	0	6	6	0
18	Linuche sp.	29	19	10Feb16	4	0	6	5	0
18	Linuche sp.	29	20	11Feb16	4	0	6	4	0
18	Linuche sp.	29	21	12Feb16	4	0	6	5	0
18	Linuche sp.	29	22	13Feb16	4	0	6	NA	0
18	Linuche sp.	29	23	14Feb16	4	0	6	4	0
18	Linuche sp.	29	0	22Jan16	5	0	4	4	0
18	Linuche sp.	29	1	23Jan16	5	0	4	3	0
18	Linuche sp.	29	2	24Jan16	5	0	4	4	0
18	Linuche sp.	29	3	25Jan16	5	0	4	4	0
18	Linuche sp.	29	4	26Jan16	5	0	4	1	0
18	Linuche sp.	29	5	27Jan16	5	0	5	5	0
18	Linuche sp.	29	6	28Jan16	5	0	5	5	0
18	Linuche sp.	29	7	29Jan16	5	0	5	5	0
18	Linuche sp.	29	8	30Jan16	5	0	5	4	0
18	Linuche sp.	29	9	31Jan16	5	0	5	4	0
18	Linuche sp.	29	10	01Feb16	5	0	5	5	0
18	Linuche sp.	29	11	02Feb16	5	0	5	5	0
18	Linuche sp.	29	12	03Feb16	5	0	5	4	0
18	Linuche sp.	29	13	04Feb16	5	0	5	4	0
18	Linuche sp.	29	14	05Feb16	5	0	5	5	0
18	Linuche sp.	29	15	06Feb16	5	0	5	NA	0
18	Linuche sp.	29	16	07Feb16	5	0	5	5	0
18	Linuche sp.	29	17	08Feb16	5	0	5	NA	0
18	Linuche sp.	29	18	09Feb16	5	0	5	5	0
18	Linuche sp.	29	19	10Feb16	5	0	5	4	0
18	Linuche sp.	29	20	11Feb16	5	0	5	5	0
18	Linuche sp.	29	21	12Feb16	5	0	6	4	0
18	Linuche sp.	29	22	13Feb16	5	0	6	NA	0
18	Linuche sp.	29	23	14Feb16	5	0	6	1	0
18	Linuche sp.	29	0	22Jan16	6	0	4	4	0
18	Linuche sp.	29	1	23Jan16	6	0	4	2	0
18	Linuche sp.	29	2	24Jan16	6	0	4	2	0
18	Linuche sp.	29	3	25Jan16	6	0	4	3	0
18	Linuche sp.	29	4	26Jan16	6	0	4	3	0
18	Linuche sp.	29	5	27Jan16	6	0	4	3	0
18	Linuche sp.	29	6	28Jan16	6	0	4	3	0
18	Linuche sp.	29	7	29Jan16	6	0	6	5	0
18	Linuche sp.	29	8	30Jan16	6	0	6	3	0
18	Linuche sp.	29	9	31Jan16	6	0	6	5	0
18	Linuche sp.	29	10	01Feb16	6	0	6	4	0
18	Linuche sp.	29	11	02Feb16	6	0	6	5	0
18	Linuche sp.	29	12	03Feb16	6	0	6	5	0
18	Linuche sp.	29	13	04Feb16	6	0	6	5	0
18	Linuche sp.	29	14	05Feb16	6	0	6	5	0
18	Linuche sp.	29	15	06Feb16	6	0	6	NA	0
18	Linuche sp.	29	16	07Feb16	6	0	6	5	0
18	Linuche sp.	29	17	08Feb16	6	0	6	NA	0
18	Linuche sp.	29	18	09Feb16	6	0	6	6	0
18	Linuche sp.	29	19	10Feb16	6	0	6	4	0
18	Linuche sp.	29	20	11Feb16	6	0	6	5	0
18	Linuche sp.	29	21	12Feb16	6	0	6	4	0
18	Linuche sp.	29	22	13Feb16	6	0	6	NA	0
18	Linuche sp.	29	23	14Feb16	6	0	6	4	0
