# Supplementary material for: Indoles induce metamorphosis in a broad diversity of jellyfish, but not in a crown jelly (Coronatae)
Source: PLoS One. 2017 Dec 27;12(12):e0188601. doi: 10.1371/journal.pone.0188601 (PMC5744923; doi:10.1371/journal.pone.0188601)
Supplement: S8 Table — This is a TSV file. (TSV) [file pone.0188601.s008.tsv]

Species	Tempearture (°C)	number of experiment animals (number of controls)	drug	concentration	durration (days)	notes
Podocoryna carnea	18	18 (14)	indomethacin	50	26	polyps grew skinny in experimental animals
Carybdea sp.	22	3 (3)	indomethacin	50	26
Carybdea sp.	22	3 (3)	indomethacin	100	26	retracted
Craspedacusta sowerbii	18	7 (7)	indomethacin	50	26
Craspedacusta sowerbii	18	7 (7)	indomethacin	100	26	retracted
Craspedacusta sowerbii	18	7 (7)	indomethacin	200	4	died
