# Supplementary material for: Indoles induce metamorphosis in a broad diversity of jellyfish, but not in a crown jelly (Coronatae)
Source: PLoS One. 2017 Dec 27;12(12):e0188601. doi: 10.1371/journal.pone.0188601 (PMC5744923; doi:10.1371/journal.pone.0188601)
Supplement: S9 Table — This is a TSV file. (TSV) [file pone.0188601.s009.tsv]

experiment	Species	compound	concentration	number of experiment animals (number of controls)	temperature	durration (days)	number of normal polyps at the end of trial	number with enlarged hypostome	number with rhopalia	number of unhealthy medusae	number of healthy medusae	number of animals that died by the end of the trial
19	Carybdea sp.	5-methoxy-2-methylindol	50	12 (12)	26.6-29	16	0 (12)	12 (0)	7 (0)	3 (0)	0 (0)	6 (0)
20	Carybdea sp.	5-methoxy-2-methylindol	20	18 (14)	26.6-29	22	0 (14)	18 (0)	14 (0)	5 (0)	6 (0)	7 (0)
22	Carybdea sp.	indomethacin	50	12 (12)	29	32	0 (12)	8 (0)	5 (0)	0 (0)	0 (0)	1 (0)
22	Carybdea sp.	indomethacin	20	12 (12)	29	32	0 (12)	2 (0)	12 (0)	0 (0)	0 (0)	0 (0)
22	Carybdea sp.	indomethacin	5	12 (12)	29	32	6 (12)	0 (0)	4 (0)	0 (0)	0 (0)	0 (0)
